# Supplementary material for: Advanced machine learning approaches for predicting Neglected Tropical Disease co-endemicity in Kenya: A focus on soil-transmitted helminths, schistosomiasis, and lymphatic filariasis
Source: PLoS Negl Trop Dis. 2026 Mar 30;20(3):e0014156. doi: 10.1371/journal.pntd.0014156 (PMC13046276; doi:10.1371/journal.pntd.0014156)
Supplement: S1 Data — The dataset contains implementation-unit level data for 290 administrative areas in Kenya used to assess the co-endemicity of major neglected tropical diseases (NTDs), including Lymphatic Filariasis (LF), Soil-Transmitted Helminth Infections (STH), and Schistosomiasis (SCH). The dataset includes geographic identifiers, demographic information, disease endemicity status, and environmental indicators relevant to disease transmission and control. (CSV) [file pntd.0014156.s001.csv]

iuID	continent	region	whoRegion	admin0	admin0ID	admin0Fip	admin0ISO2	admin0ISO3	admin1	admin1ID	admin2	admin2ID	altAdmin2	admin3	admin3ID	iusAdm	iusName	iuCode	year	popTot	popPreSAC	popSAC	popAdult	lfEndemicity	lfEndemicityID	onchoEndemicity	onchoEndemicityID	loaEndemicity	loaEndemicityID	sthEndemicity	sthEndemicityID	schEndemicity	schEndemicityID	improvedWaterMean	countryMedianIW	highLowWater	improvedSanitationMean	countryMedianIS	highLowSanitation	lfCoded	onchoCoded	loaCoded	sthCoded	schCoded	lfMdaLeft	countryLoa	countryOncho	mdaStrategy	drugs
54106	Africa	Eastern Africa	AFRO	Kenya	23	KE	KE	KEN	NYANZA	2533	Kisii	24785		South Mugirango	54106	ADM3	South Mugirango	KEN0253354106	2022	235946	29257	64885	134489	Non-endemic	0	Non-endemic	0	Non-endemic	0	Moderate prevalence (20%-49%)	7	Moderate prevalence (10%-49%)	9	0.67	0.51	1	0.37	0.46	0	0	0	0	2	2	0	Non-endemic	Non-endemic	T1	PZQ+ALB-MBD
54107	Africa	Eastern Africa	AFRO	Kenya	23	KE	KE	KEN	NYANZA	2533	Kisumu	24786		Kisumu Central	54107	ADM3	Kisumu Central	KEN0253354107	2022	245152	30399	67417	139737	Non-endemic	0	Non-endemic	0	Non-endemic	0	High prevalence (50% and above)	6	Moderate prevalence (10%-49%)	9	0.84	0.51	1	0.46	0.46	0	0	0	0	3	2	0	Non-endemic	Non-endemic	T1 / T3	PZQ+ALB-MBD / ALB-MBD
54108	Africa	Eastern Africa	AFRO	Kenya	23	KE	KE	KEN	NYANZA	2533	Kisumu	24786		Kisumu East	54108	ADM3	Kisumu East	KEN0253354108	2022	223954	27770	61587	127654	Non-endemic	0	Non-endemic	0	Non-endemic	0	Moderate prevalence (20%-49%)	7	Moderate prevalence (10%-49%)	9	0.69	0.51	1	0.36	0.46	0	0	0	0	2	2	0	Non-endemic	Non-endemic	T1	PZQ+ALB-MBD
54109	Africa	Eastern Africa	AFRO	Kenya	23	KE	KE	KEN	NYANZA	2533	Kisumu	24786		Kisumu West	54109	ADM3	Kisumu West	KEN0253354109	2022	188639	23391	51876	107525	Non-endemic	0	Non-endemic	0	Non-endemic	0	High prevalence (50% and above)	6	Moderate prevalence (10%-49%)	9	0.56	0.51	1	0.5	0.46	1	0	0	0	3	2	0	Non-endemic	Non-endemic	T1 / T3	PZQ+ALB-MBD / ALB-MBD
54110	Africa	Eastern Africa	AFRO	Kenya	23	KE	KE	KEN	NYANZA	2533	Kisumu	24786		Muhoroni	54110	ADM3	Muhoroni	KEN0253354110	2022	215260	26692	59197	122698	Non-endemic	0	Non-endemic	0	Non-endemic	0	Moderate prevalence (20%-49%)	7	Moderate prevalence (10%-49%)	9	0.43	0.51	0	0.43	0.46	0	0	0	0	2	2	0	Non-endemic	Non-endemic	T1	PZQ+ALB-MBD
54111	Africa	Eastern Africa	AFRO	Kenya	23	KE	KE	KEN	NYANZA	2533	Kisumu	24786		Nyakach	54111	ADM3	Nyakach	KEN0253354111	2022	197525	24493	54319	112589	Non-endemic	0	Non-endemic	0	Non-endemic	0	High prevalence (50% and above)	6	High prevalence (50% and above)	6	0.38	0.51	0	0.38	0.46	0	0	0	0	3	3	0	Non-endemic	Non-endemic	T1 / T3	PZQ+ALB-MBD / ALB-MBD
54112	Africa	Eastern Africa	AFRO	Kenya	23	KE	KE	KEN	NYANZA	2533	Kisumu	24786		Nyando	54112	ADM3	Nyando	KEN0253354112	2022	208980	25914	57469	119119	Non-endemic	0	Non-endemic	0	Non-endemic	0	Moderate prevalence (20%-49%)	7	High prevalence (50% and above)	6	0.38	0.51	0	0.3	0.46	0	0	0	0	2	3	0	Non-endemic	Non-endemic	T1	PZQ+ALB-MBD
54113	Africa	Eastern Africa	AFRO	Kenya	23	KE	KE	KEN	NYANZA	2533	Kisumu	24786		Seme	54113	ADM3	Seme	KEN0253354113	2022	147299	18265	40507	83961	Non-endemic	0	Non-endemic	0	Non-endemic	0	Moderate prevalence (20%-49%)	7	High prevalence (50% and above)	6	0.5	0.51	0	0.5	0.46	1	0	0	0	2	3	0	Non-endemic	Non-endemic	T1	PZQ+ALB-MBD
54114	Africa	Eastern Africa	AFRO	Kenya	23	KE	KE	KEN	EASTERN	2530	Kitui	24774		Kitui Central	54114	ADM3	Kitui Central	KEN0253054114	2022	187539	23255	51573	106897	Non-endemic	0	Non-endemic	0	Non-endemic	0	Low prevalence (less than 20%)	8	Moderate prevalence (10%-49%)	9	0.23	0.51	0	0.52	0.46	1	0	0	0	1	2	0	Non-endemic	Non-endemic	T2	PZQ
54115	Africa	Eastern Africa	AFRO	Kenya	23	KE	KE	KEN	EASTERN	2530	Kitui	24774		Kitui East	54115	ADM3	Kitui East	KEN0253054115	2022	183382	22739	50430	104528	Non-endemic	0	Non-endemic	0	Non-endemic	0	Unknown	99	Moderate prevalence (10%-49%)	9	0.51	0.51	0	0.45	0.46	0	0	0	0	0	2	0	Non-endemic	Non-endemic	T2	PZQ
54116	Africa	Eastern Africa	AFRO	Kenya	23	KE	KE	KEN	EASTERN	2530	Kitui	24774		Kitui Rural	54116	ADM3	Kitui Rural	KEN0253054116	2022	154713	19184	42546	88186	Non-endemic	0	Non-endemic	0	Non-endemic	0	Unknown	99	Moderate prevalence (10%-49%)	9	0.43	0.51	0	0.48	0.46	1	0	0	0	0	2	0	Non-endemic	Non-endemic	T2	PZQ
54117	Africa	Eastern Africa	AFRO	Kenya	23	KE	KE	KEN	EASTERN	2530	Kitui	24774		Kitui South	54117	ADM3	Kitui South	KEN0253054117	2022	246550	30572	67801	140534	Non-endemic	0	Non-endemic	0	Non-endemic	0	Low prevalence (less than 20%)	8	High prevalence (50% and above)	6	0.48	0.51	0	0.38	0.46	0	0	0	0	1	3	0	Non-endemic	Non-endemic	T2	PZQ
54118	Africa	Eastern Africa	AFRO	Kenya	23	KE	KE	KEN	EASTERN	2530	Kitui	24774		Kitui West	54118	ADM3	Kitui West	KEN0253054118	2022	150235	18629	41315	85634	Non-endemic	0	Non-endemic	0	Non-endemic	0	Unknown	99	Moderate prevalence (10%-49%)	9	0.26	0.51	0	0.67	0.46	1	0	0	0	0	2	0	Non-endemic	Non-endemic	T2	PZQ
54119	Africa	Eastern Africa	AFRO	Kenya	23	KE	KE	KEN	EASTERN	2530	Kitui	24774		Mwingi East	54119	ADM3	Mwingi East	KEN0253054119	2022	173868	21560	47814	99105	Non-endemic	0	Non-endemic	0	Non-endemic	0	Unknown	99	High prevalence (50% and above)	6	0.4	0.51	0	0.42	0.46	0	0	0	0	0	3	0	Non-endemic	Non-endemic	T2	PZQ
54120	Africa	Eastern Africa	AFRO	Kenya	23	KE	KE	KEN	EASTERN	2530	Kitui	24774		Mwingi North	54120	ADM3	Mwingi North	KEN0253054120	2022	208193	25816	57253	118670	Non-endemic	0	Non-endemic	0	Non-endemic	0	Low prevalence (less than 20%)	8	Moderate prevalence (10%-49%)	9	0.36	0.51	0	0.38	0.46	0	0	0	0	1	2	0	Non-endemic	Non-endemic	T2	PZQ
54121	Africa	Eastern Africa	AFRO	Kenya	23	KE	KE	KEN	EASTERN	2530	Kitui	24774		Mwingi West	54121	ADM3	Mwingi West	KEN0253054121	2022	164266	20369	45173	93631	Non-endemic	0	Non-endemic	0	Non-endemic	0	Unknown	99	Moderate prevalence (10%-49%)	9	0.3	0.51	0	0.38	0.46	0	0	0	0	0	2	0	Non-endemic	Non-endemic	T2	PZQ
54122	Africa	Eastern Africa	AFRO	Kenya	23	KE	KE	KEN	COAST	2529	Kwale	24767		Kinango	54122	ADM3	Kinango	KEN0252954122	2022	311504	38626	85664	177557	Endemic (under MDA)	2	Non-endemic	0	Non-endemic	0	Moderate prevalence (20%-49%)	7	Moderate prevalence (10%-49%)	9	0.53	0.51	1	0.3	0.46	0	1	0	0	2	2	0	Non-endemic	Non-endemic	T1	PZQ+ALB-MBD
54123	Africa	Eastern Africa	AFRO	Kenya	23	KE	KE	KEN	COAST	2529	Kwale	24767		Lunga Lunga	54123	ADM3	Lunga Lunga	KEN0252954123	2022	228907	28384	62949	130477	Endemic (under MDA)	2	Non-endemic	0	Non-endemic	0	High prevalence (50% and above)	6	Moderate prevalence (10%-49%)	9	0.4	0.51	0	0.3	0.46	0	1	0	0	3	2	0	Non-endemic	Non-endemic	T1 / T3	PZQ+ALB-MBD / ALB-MBD
54124	Africa	Eastern Africa	AFRO	Kenya	23	KE	KE	KEN	COAST	2529	Kwale	24767		Matuga	54124	ADM3	Matuga	KEN0252954124	2022	223756	27746	61533	127541	Endemic (under MDA)	2	Non-endemic	0	Non-endemic	0	High prevalence (50% and above)	6	High prevalence (50% and above)	6	0.59	0.51	1	0.34	0.46	0	1	0	0	3	3	0	Non-endemic	Non-endemic	T1 / T3	PZQ+ALB-MBD / ALB-MBD
54125	Africa	Eastern Africa	AFRO	Kenya	23	KE	KE	KEN	COAST	2529	Kwale	24767		Msambweni	54125	ADM3	Msambweni	KEN0252954125	2022	197121	24443	54208	112359	Endemic (under MDA)	2	Non-endemic	0	Non-endemic	0	High prevalence (50% and above)	6	Moderate prevalence (10%-49%)	9	0.71	0.51	1	0.37	0.46	0	1	0	0	3	2	0	Non-endemic	Non-endemic	T1 / T3	PZQ+ALB-MBD / ALB-MBD
54126	Africa	Eastern Africa	AFRO	Kenya	23	KE	KE	KEN	RIFT VALLEY	2534	Laikipia	24795		Laikipia East	54126	ADM3	Laikipia East	KEN0253454126	2022	162334	20129	44642	92530	Non-endemic	0	Non-endemic	0	Non-endemic	0	Non-endemic	0	Low prevalence (less than 10%)	10	0.34	0.51	0	0.41	0.46	0	0	0	0	0	1	0	Non-endemic	Non-endemic	T2	PZQ
54127	Africa	Eastern Africa	AFRO	Kenya	23	KE	KE	KEN	RIFT VALLEY	2534	Laikipia	24795		Laikipia North	54127	ADM3	Laikipia North	KEN0253454127	2022	118119	14647	32483	67328	Non-endemic	0	Non-endemic	0	Non-endemic	0	Unknown	99	Non-endemic	0	0.47	0.51	0	0.44	0.46	0	0	0	0	0	0	0	Non-endemic	Non-endemic	Not requiring	Not requiring
54128	Africa	Eastern Africa	AFRO	Kenya	23	KE	KE	KEN	RIFT VALLEY	2534	Laikipia	24795		Laikipia West	54128	ADM3	Laikipia West	KEN0253454128	2022	297390	36876	81782	169512	Non-endemic	0	Non-endemic	0	Non-endemic	0	Unknown	99	Non-endemic	0	0.64	0.51	1	0.51	0.46	1	0	0	0	0	0	0	Non-endemic	Non-endemic	Not requiring	Not requiring
54129	Africa	Eastern Africa	AFRO	Kenya	23	KE	KE	KEN	COAST	2529	Lamu	24768		Lamu East	54129	ADM3	Lamu East	KEN0252954129	2022	27788	3446	7642	15839	Endemic (under post-intervention surveillance)	3	Non-endemic	0	Non-endemic	0	Unknown	99	Moderate prevalence (10%-49%)	9	0.46	0.51	0	0.4	0.46	0	0	0	0	0	2	0	Non-endemic	Non-endemic	T2	PZQ
54130	Africa	Eastern Africa	AFRO	Kenya	23	KE	KE	KEN	COAST	2529	Lamu	24768		Lamu West	54130	ADM3	Lamu West	KEN0252954130	2022	120125	14895	33034	68471	Endemic (under post-intervention surveillance)	3	Non-endemic	0	Non-endemic	0	Moderate prevalence (20%-49%)	7	High prevalence (50% and above)	6	0.57	0.51	1	0.32	0.46	0	0	0	0	2	3	0	Non-endemic	Non-endemic	T1	PZQ+ALB-MBD
54131	Africa	Eastern Africa	AFRO	Kenya	23	KE	KE	KEN	EASTERN	2530	Machakos	24775		Kangundo	54131	ADM3	Kangundo	KEN0253054131	2022	140599	17434	38665	80141	Non-endemic	0	Non-endemic	0	Non-endemic	0	Low prevalence (less than 20%)	8	High prevalence (50% and above)	6	0.42	0.51	0	0.51	0.46	1	0	0	0	1	3	0	Non-endemic	Non-endemic	T2	PZQ
54132	Africa	Eastern Africa	AFRO	Kenya	23	KE	KE	KEN	EASTERN	2530	Machakos	24775		Kathiani	54132	ADM3	Kathiani	KEN0253054132	2022	155740	19312	42828	88772	Non-endemic	0	Non-endemic	0	Non-endemic	0	Low prevalence (less than 20%)	8	High prevalence (50% and above)	6	0.38	0.51	0	0.54	0.46	1	0	0	0	1	3	0	Non-endemic	Non-endemic	T2	PZQ
54133	Africa	Eastern Africa	AFRO	Kenya	23	KE	KE	KEN	EASTERN	2530	Machakos	24775		Machakos Town	54133	ADM3	Machakos Town	KEN0253054133	2022	292152	36227	80342	166527	Non-endemic	0	Non-endemic	0	Non-endemic	0	Low prevalence (less than 20%)	8	High prevalence (50% and above)	6	0.48	0.51	0	0.58	0.46	1	0	0	0	1	3	0	Non-endemic	Non-endemic	T2	PZQ
54134	Africa	Eastern Africa	AFRO	Kenya	23	KE	KE	KEN	EASTERN	2530	Machakos	24775		Masinga	54134	ADM3	Masinga	KEN0253054134	2022	187758	23282	51633	107022	Non-endemic	0	Non-endemic	0	Non-endemic	0	Low prevalence (less than 20%)	8	High prevalence (50% and above)	6	0.38	0.51	0	0.43	0.46	0	0	0	0	1	3	0	Non-endemic	Non-endemic	T2	PZQ
54135	Africa	Eastern Africa	AFRO	Kenya	23	KE	KE	KEN	EASTERN	2530	Machakos	24775		Matungulu	54135	ADM3	Matungulu	KEN0253054135	2022	185307	22978	50960	105625	Non-endemic	0	Non-endemic	0	Non-endemic	0	Unknown	99	Low prevalence (less than 10%)	10	0.51	0.51	0	0.49	0.46	1	0	0	0	0	1	0	Non-endemic	Non-endemic	T2	PZQ
54136	Africa	Eastern Africa	AFRO	Kenya	23	KE	KE	KEN	EASTERN	2530	Machakos	24775		Mavoko	54136	ADM3	Mavoko	KEN0253054136	2022	204087	25307	56124	116330	Non-endemic	0	Non-endemic	0	Non-endemic	0	Unknown	99	High prevalence (50% and above)	6	0.69	0.51	1	0.58	0.46	1	0	0	0	0	3	0	Non-endemic	Non-endemic	T2	PZQ
54137	Africa	Eastern Africa	AFRO	Kenya	23	KE	KE	KEN	EASTERN	2530	Machakos	24775		Mwala	54137	ADM3	Mwala	KEN0253054137	2022	242424	30061	66667	138182	Non-endemic	0	Non-endemic	0	Non-endemic	0	Low prevalence (less than 20%)	8	High prevalence (50% and above)	6	0.48	0.51	0	0.41	0.46	0	0	0	0	1	3	0	Non-endemic	Non-endemic	T2	PZQ
54138	Africa	Eastern Africa	AFRO	Kenya	23	KE	KE	KEN	EASTERN	2530	Machakos	24775		Yatta	54138	ADM3	Yatta	KEN0253054138	2022	217471	26966	59804	123958	Non-endemic	0	Non-endemic	0	Non-endemic	0	Unknown	99	Moderate prevalence (10%-49%)	9	0.47	0.51	0	0.55	0.46	1	0	0	0	0	2	0	Non-endemic	Non-endemic	T2	PZQ
54139	Africa	Eastern Africa	AFRO	Kenya	23	KE	KE	KEN	EASTERN	2530	Makueni	24776		Kaiti	54139	ADM3	Kaiti	KEN0253054139	2022	179146	22214	49265	102113	Non-endemic	0	Non-endemic	0	Non-endemic	0	Unknown	99	High prevalence (50% and above)	6	0.27	0.51	0	0.51	0.46	1	0	0	0	0	3	0	Non-endemic	Non-endemic	T2	PZQ
54140	Africa	Eastern Africa	AFRO	Kenya	23	KE	KE	KEN	EASTERN	2530	Makueni	24776		Kibwezi East	54140	ADM3	Kibwezi East	KEN0253054140	2022	195544	24247	53774	111460	Non-endemic	0	Non-endemic	0	Non-endemic	0	Low prevalence (less than 20%)	8	High prevalence (50% and above)	6	0.54	0.51	1	0.56	0.46	1	0	0	0	1	3	0	Non-endemic	Non-endemic	T2	PZQ
54141	Africa	Eastern Africa	AFRO	Kenya	23	KE	KE	KEN	EASTERN	2530	Makueni	24776		Kibwezi West	54141	ADM3	Kibwezi West	KEN0253054141	2022	245270	30414	67449	139804	Non-endemic	0	Non-endemic	0	Non-endemic	0	Unknown	99	Moderate prevalence (10%-49%)	9	0.48	0.51	0	0.45	0.46	0	0	0	0	0	2	0	Non-endemic	Non-endemic	T2	PZQ
54142	Africa	Eastern Africa	AFRO	Kenya	23	KE	KE	KEN	EASTERN	2530	Makueni	24776		Kilome	54142	ADM3	Kilome	KEN0253054142	2022	129596	16070	35639	73869	Non-endemic	0	Non-endemic	0	Non-endemic	0	Unknown	99	Moderate prevalence (10%-49%)	9	0.62	0.51	1	0.46	0.46	0	0	0	0	0	2	0	Non-endemic	Non-endemic	T2	PZQ
54143	Africa	Eastern Africa	AFRO	Kenya	23	KE	KE	KEN	EASTERN	2530	Makueni	24776		Makueni	54143	ADM3	Makueni	KEN0253054143	2022	285079	35350	78397	162495	Non-endemic	0	Non-endemic	0	Non-endemic	0	Unknown	99	Moderate prevalence (10%-49%)	9	0.3	0.51	0	0.5	0.46	1	0	0	0	0	2	0	Non-endemic	Non-endemic	T2	PZQ
54144	Africa	Eastern Africa	AFRO	Kenya	23	KE	KE	KEN	EASTERN	2530	Makueni	24776		Mbooni	54144	ADM3	Mbooni	KEN0253054144	2022	274964	34096	75615	156730	Non-endemic	0	Non-endemic	0	Non-endemic	0	Unknown	99	Moderate prevalence (10%-49%)	9	0.28	0.51	0	0.27	0.46	0	0	0	0	0	2	0	Non-endemic	Non-endemic	T2	PZQ
54145	Africa	Eastern Africa	AFRO	Kenya	23	KE	KE	KEN	NORTH EASTERN	2532	Mandera	24782		Banissa	54145	ADM3	Banissa	KEN0253254145	2022	231818	28745	63750	132136	Non-endemic	0	Non-endemic	0	Non-endemic	0	Unknown	99	Moderate prevalence (10%-49%)	9	0.47	0.51	0	0.31	0.46	0	0	0	0	0	2	0	Non-endemic	Non-endemic	T2	PZQ
54146	Africa	Eastern Africa	AFRO	Kenya	23	KE	KE	KEN	NORTH EASTERN	2532	Mandera	24782		Lafey	54146	ADM3	Lafey	KEN0253254146	2022	201759	25018	55484	115002	Non-endemic	0	Non-endemic	0	Non-endemic	0	Unknown	99	Moderate prevalence (10%-49%)	9	0.56	0.51	1	0.38	0.46	0	0	0	0	0	2	0	Non-endemic	Non-endemic	T2	PZQ
54147	Africa	Eastern Africa	AFRO	Kenya	23	KE	KE	KEN	NORTH EASTERN	2532	Mandera	24782		Mandera East	54147	ADM3	Mandera East	KEN0253254147	2022	147774	18324	40638	84231	Non-endemic	0	Non-endemic	0	Non-endemic	0	Unknown	99	Moderate prevalence (10%-49%)	9	0.52	0.51	1	0.4	0.46	0	0	0	0	0	2	0	Non-endemic	Non-endemic	T2	PZQ
54148	Africa	Eastern Africa	AFRO	Kenya	23	KE	KE	KEN	NORTH EASTERN	2532	Mandera	24782		Mandera North	54148	ADM3	Mandera North	KEN0253254148	2022	237857	29494	65411	135579	Non-endemic	0	Non-endemic	0	Non-endemic	0	Unknown	99	Moderate prevalence (10%-49%)	9	0.49	0.51	0	0.39	0.46	0	0	0	0	0	2	0	Non-endemic	Non-endemic	T2	PZQ
54149	Africa	Eastern Africa	AFRO	Kenya	23	KE	KE	KEN	NORTH EASTERN	2532	Mandera	24782		Mandera South	54149	ADM3	Mandera South	KEN0253254149	2022	339666	42119	93408	193609	Non-endemic	0	Non-endemic	0	Non-endemic	0	Unknown	99	Moderate prevalence (10%-49%)	9	0.49	0.51	0	0.42	0.46	0	0	0	0	0	2	0	Non-endemic	Non-endemic	T2	PZQ
54150	Africa	Eastern Africa	AFRO	Kenya	23	KE	KE	KEN	NORTH EASTERN	2532	Mandera	24782		Mandera West	54150	ADM3	Mandera West	KEN0253254150	2022	231974	28765	63793	132225	Non-endemic	0	Non-endemic	0	Non-endemic	0	Unknown	99	Moderate prevalence (10%-49%)	9	0.45	0.51	0	0.42	0.46	0	0	0	0	0	2	0	Non-endemic	Non-endemic	T2	PZQ
54151	Africa	Eastern Africa	AFRO	Kenya	23	KE	KE	KEN	EASTERN	2530	Marsabit	24777		Laisamis	54151	ADM3	Laisamis	KEN0253054151	2022	97369	12074	26777	55500	Non-endemic	0	Non-endemic	0	Non-endemic	0	Unknown	99	Moderate prevalence (10%-49%)	9	0.47	0.51	0	0.32	0.46	0	0	0	0	0	2	0	Non-endemic	Non-endemic	T2	PZQ
54152	Africa	Eastern Africa	AFRO	Kenya	23	KE	KE	KEN	EASTERN	2530	Marsabit	24777		Moyale	54152	ADM3	Moyale	KEN0253054152	2022	154152	19115	42392	87867	Non-endemic	0	Non-endemic	0	Non-endemic	0	Low prevalence (less than 20%)	8	Moderate prevalence (10%-49%)	9	0.47	0.51	0	0.35	0.46	0	0	0	0	1	2	0	Non-endemic	Non-endemic	T2	PZQ
54153	Africa	Eastern Africa	AFRO	Kenya	23	KE	KE	KEN	EASTERN	2530	Marsabit	24777		North Horr	54153	ADM3	North Horr	KEN0253054153	2022	111959	13883	30789	63816	Non-endemic	0	Non-endemic	0	Non-endemic	0	Non-endemic	0	Non-endemic	0	0.39	0.51	0	0.31	0.46	0	0	0	0	0	0	0	Non-endemic	Non-endemic	Not requiring	Not requiring
54154	Africa	Eastern Africa	AFRO	Kenya	23	KE	KE	KEN	EASTERN	2530	Marsabit	24777		Saku	54154	ADM3	Saku	KEN0253054154	2022	68754	8525	18907	39190	Non-endemic	0	Non-endemic	0	Non-endemic	0	Non-endemic	0	Non-endemic	0	0.55	0.51	1	0.3	0.46	0	0	0	0	0	0	0	Non-endemic	Non-endemic	Not requiring	Not requiring
54155	Africa	Eastern Africa	AFRO	Kenya	23	KE	KE	KEN	EASTERN	2530	Meru	24778		Buuri	54155	ADM3	Buuri	KEN0253054155	2022	199953	24794	54987	113973	Non-endemic	0	Non-endemic	0	Non-endemic	0	Unknown	99	Moderate prevalence (10%-49%)	9	0.69	0.51	1	0.43	0.46	0	0	0	0	0	2	0	Non-endemic	Non-endemic	T2	PZQ
54156	Africa	Eastern Africa	AFRO	Kenya	23	KE	KE	KEN	EASTERN	2530	Meru	24778		Cental Imenti	54156	ADM3	Cental Imenti	KEN0253054156	2022	172760	21422	47509	98473	Non-endemic	0	Non-endemic	0	Non-endemic	0	Non-endemic	0	Moderate prevalence (10%-49%)	9	0.65	0.51	1	0.52	0.46	1	0	0	0	0	2	0	Non-endemic	Non-endemic	T2	PZQ
54157	Africa	Eastern Africa	AFRO	Kenya	23	KE	KE	KEN	EASTERN	2530	Meru	24778		Igembe Central	54157	ADM3	Igembe Central	KEN0253054157	2022	287525	35653	79069	163889	Non-endemic	0	Non-endemic	0	Non-endemic	0	Unknown	99	Non-endemic	0	0.39	0.51	0	0.44	0.46	0	0	0	0	0	0	0	Non-endemic	Non-endemic	Not requiring	Not requiring
54158	Africa	Eastern Africa	AFRO	Kenya	23	KE	KE	KEN	EASTERN	2530	Meru	24778		Igembe North	54158	ADM3	Igembe North	KEN0253054158	2022	230881	28629	63492	131602	Non-endemic	0	Non-endemic	0	Non-endemic	0	Unknown	99	Non-endemic	0	0.5	0.51	0	0.43	0.46	0	0	0	0	0	0	0	Non-endemic	Non-endemic	Not requiring	Not requiring
54159	Africa	Eastern Africa	AFRO	Kenya	23	KE	KE	KEN	EASTERN	2530	Meru	24778		Igembe South	54159	ADM3	Igembe South	KEN0253054159	2022	198226	24580	54512	112989	Non-endemic	0	Non-endemic	0	Non-endemic	0	Unknown	99	Non-endemic	0	0.4	0.51	0	0.4	0.46	0	0	0	0	0	0	0	Non-endemic	Non-endemic	Not requiring	Not requiring
54160	Africa	Eastern Africa	AFRO	Kenya	23	KE	KE	KEN	EASTERN	2530	Meru	24778		North Imenti	54160	ADM3	North Imenti	KEN0253054160	2022	216287	26820	59479	123284	Non-endemic	0	Non-endemic	0	Non-endemic	0	Unknown	99	Moderate prevalence (10%-49%)	9	0.71	0.51	1	0.52	0.46	1	0	0	0	0	2	0	Non-endemic	Non-endemic	T2	PZQ
54161	Africa	Eastern Africa	AFRO	Kenya	23	KE	KE	KEN	EASTERN	2530	Meru	24778		South Imenti	54161	ADM3	South Imenti	KEN0253054161	2022	263516	32676	72467	150204	Non-endemic	0	Non-endemic	0	Non-endemic	0	Low prevalence (less than 20%)	8	Moderate prevalence (10%-49%)	9	0.68	0.51	1	0.58	0.46	1	0	0	0	1	2	0	Non-endemic	Non-endemic	T2	PZQ
54162	Africa	Eastern Africa	AFRO	Kenya	23	KE	KE	KEN	EASTERN	2530	Meru	24778		Tigania East	54162	ADM3	Tigania East	KEN0253054162	2022	234594	29090	64513	133718	Non-endemic	0	Non-endemic	0	Non-endemic	0	Unknown	99	Non-endemic	0	0.48	0.51	0	0.43	0.46	0	0	0	0	0	0	0	Non-endemic	Non-endemic	Not requiring	Not requiring
54163	Africa	Eastern Africa	AFRO	Kenya	23	KE	KE	KEN	EASTERN	2530	Meru	24778		Tigania West	54163	ADM3	Tigania West	KEN0253054163	2022	201008	24925	55277	114574	Non-endemic	0	Non-endemic	0	Non-endemic	0	Unknown	99	Moderate prevalence (10%-49%)	9	0.6	0.51	1	0.42	0.46	0	0	0	0	0	2	0	Non-endemic	Non-endemic	T2	PZQ
54164	Africa	Eastern Africa	AFRO	Kenya	23	KE	KE	KEN	NYANZA	2533	Migori	24787		Awendo	54164	ADM3	Awendo	KEN0253354164	2022	161532	20030	44421	92073	Non-endemic	0	Non-endemic	0	Non-endemic	0	Low prevalence (less than 20%)	8	High prevalence (50% and above)	6	0.23	0.51	0	0.33	0.46	0	0	0	0	1	3	0	Non-endemic	Non-endemic	T2	PZQ
54165	Africa	Eastern Africa	AFRO	Kenya	23	KE	KE	KEN	NYANZA	2533	Migori	24787		Kuria East	54165	ADM3	Kuria East	KEN0253354165	2022	122170	15149	33597	69637	Non-endemic	0	Non-endemic	0	Non-endemic	0	Low prevalence (less than 20%)	8	Non-endemic	0	0.22	0.51	0	0.31	0.46	0	0	0	0	1	0	0	Non-endemic	Non-endemic	Not requiring	Not requiring
54166	Africa	Eastern Africa	AFRO	Kenya	23	KE	KE	KEN	NYANZA	2533	Migori	24787		Kuria West	54166	ADM3	Kuria West	KEN0253354166	2022	257742	31960	70879	146913	Non-endemic	0	Non-endemic	0	Non-endemic	0	Low prevalence (less than 20%)	8	Moderate prevalence (10%-49%)	9	0.24	0.51	0	0.26	0.46	0	0	0	0	1	2	0	Non-endemic	Non-endemic	T2	PZQ
54167	Africa	Eastern Africa	AFRO	Kenya	23	KE	KE	KEN	NYANZA	2533	Migori	24787		Nyatike	54167	ADM3	Nyatike	KEN0253354167	2022	214726	26626	59050	122394	Non-endemic	0	Non-endemic	0	Non-endemic	0	Low prevalence (less than 20%)	8	High prevalence (50% and above)	6	0.27	0.51	0	0.24	0.46	0	0	0	0	1	3	0	Non-endemic	Non-endemic	T2	PZQ
54168	Africa	Eastern Africa	AFRO	Kenya	23	KE	KE	KEN	NYANZA	2533	Migori	24787		Rongo	54168	ADM3	Rongo	KEN0253354168	2022	147677	18312	40611	84176	Non-endemic	0	Non-endemic	0	Non-endemic	0	Low prevalence (less than 20%)	8	High prevalence (50% and above)	6	0.39	0.51	0	0.3	0.46	0	0	0	0	1	3	0	Non-endemic	Non-endemic	T2	PZQ
54169	Africa	Eastern Africa	AFRO	Kenya	23	KE	KE	KEN	NYANZA	2533	Migori	24787		Suna East	54169	ADM3	Suna East	KEN0253354169	2022	143538	17799	39473	81817	Non-endemic	0	Non-endemic	0	Non-endemic	0	Moderate prevalence (20%-49%)	7	Moderate prevalence (10%-49%)	9	0.25	0.51	0	0.37	0.46	0	0	0	0	2	2	0	Non-endemic	Non-endemic	T1	PZQ+ALB-MBD
54170	Africa	Eastern Africa	AFRO	Kenya	23	KE	KE	KEN	NYANZA	2533	Migori	24787		Suna West	54170	ADM3	Suna West	KEN0253354170	2022	139083	17246	38248	79277	Non-endemic	0	Non-endemic	0	Non-endemic	0	Moderate prevalence (20%-49%)	7	High prevalence (50% and above)	6	0.38	0.51	0	0.2	0.46	0	0	0	0	2	3	0	Non-endemic	Non-endemic	T1	PZQ+ALB-MBD
54171	Africa	Eastern Africa	AFRO	Kenya	23	KE	KE	KEN	NYANZA	2533	Migori	24787		Uriri	54171	ADM3	Uriri	KEN0253354171	2022	171602	21279	47191	97813	Non-endemic	0	Non-endemic	0	Non-endemic	0	Low prevalence (less than 20%)	8	High prevalence (50% and above)	6	0.24	0.51	0	0.32	0.46	0	0	0	0	1	3	0	Non-endemic	Non-endemic	T2	PZQ
54172	Africa	Eastern Africa	AFRO	Kenya	23	KE	KE	KEN	COAST	2529	Mombasa	24769		Changamwe	54172	ADM3	Changamwe	KEN0252954172	2022	196720	24393	54098	112131	Endemic (under MDA)	2	Non-endemic	0	Non-endemic	0	Low prevalence (less than 20%)	8	Low prevalence (less than 10%)	10	0.98	0.51	1	0.42	0.46	0	1	0	0	1	1	0	Non-endemic	Non-endemic	T2	PZQ
54173	Africa	Eastern Africa	AFRO	Kenya	23	KE	KE	KEN	COAST	2529	Mombasa	24769		Jomvu	54173	ADM3	Jomvu	KEN0252954173	2022	171893	21315	47271	97979	Endemic (under post-intervention surveillance)	3	Non-endemic	0	Non-endemic	0	Moderate prevalence (20%-49%)	7	Moderate prevalence (10%-49%)	9	0.97	0.51	1	0.45	0.46	0	0	0	0	2	2	0	Non-endemic	Non-endemic	T1	PZQ+ALB-MBD
54174	Africa	Eastern Africa	AFRO	Kenya	23	KE	KE	KEN	COAST	2529	Mombasa	24769		Kisauni	54174	ADM3	Kisauni	KEN0252954174	2022	281688	34929	77464	160562	Endemic (under MDA)	2	Non-endemic	0	Non-endemic	0	Moderate prevalence (20%-49%)	7	Moderate prevalence (10%-49%)	9	0.8	0.51	1	0.65	0.46	1	1	0	0	2	2	0	Non-endemic	Non-endemic	T1	PZQ+ALB-MBD
54175	Africa	Eastern Africa	AFRO	Kenya	23	KE	KE	KEN	COAST	2529	Mombasa	24769		Likoni	54175	ADM3	Likoni	KEN0252954175	2022	246185	30527	67701	140326	Endemic (under MDA)	2	Non-endemic	0	Non-endemic	0	Low prevalence (less than 20%)	8	Low prevalence (less than 10%)	10	0.92	0.51	1	0.4	0.46	0	1	0	0	1	1	0	Non-endemic	Non-endemic	T2	PZQ
54176	Africa	Eastern Africa	AFRO	Kenya	23	KE	KE	KEN	COAST	2529	Mombasa	24769		Mvita	54176	ADM3	Mvita	KEN0252954176	2022	206117	25558	56682	117487	Endemic (under MDA)	2	Non-endemic	0	Non-endemic	0	Unknown	99	Low prevalence (less than 10%)	10	0.95	0.51	1	0.48	0.46	1	1	0	0	0	1	0	Non-endemic	Non-endemic	T2	PZQ
54177	Africa	Eastern Africa	AFRO	Kenya	23	KE	KE	KEN	COAST	2529	Mombasa	24769		Nyali	54177	ADM3	Nyali	KEN0252954177	2022	274871	34084	75589	156676	Endemic (under MDA)	2	Non-endemic	0	Non-endemic	0	Unknown	99	Low prevalence (less than 10%)	10	0.99	0.51	1	0.51	0.46	1	1	0	0	0	1	0	Non-endemic	Non-endemic	T2	PZQ
54178	Africa	Eastern Africa	AFRO	Kenya	23	KE	KE	KEN	CENTRAL	2528	Murang'a	24763		Gatanga	54178	ADM3	Gatanga	KEN0252854178	2022	244195	30280	67154	139191	Non-endemic	0	Non-endemic	0	Non-endemic	0	Unknown	99	Low prevalence (less than 10%)	10	0.51	0.51	0	0.57	0.46	1	0	0	0	0	1	0	Non-endemic	Non-endemic	T2	PZQ
54179	Africa	Eastern Africa	AFRO	Kenya	23	KE	KE	KEN	CENTRAL	2528	Murang'a	24763		Kandara	54179	ADM3	Kandara	KEN0252854179	2022	233978	29013	64344	133367	Non-endemic	0	Non-endemic	0	Non-endemic	0	Unknown	99	Low prevalence (less than 10%)	10	0.39	0.51	0	0.58	0.46	1	0	0	0	0	1	0	Non-endemic	Non-endemic	T2	PZQ
54180	Africa	Eastern Africa	AFRO	Kenya	23	KE	KE	KEN	CENTRAL	2528	Murang'a	24763		Kangema	54180	ADM3	Kangema	KEN0252854180	2022	114453	14192	31475	65238	Non-endemic	0	Non-endemic	0	Non-endemic	0	Low prevalence (less than 20%)	8	Non-endemic	0	0.59	0.51	1	0.63	0.46	1	0	0	0	1	0	0	Non-endemic	Non-endemic	Not requiring	Not requiring
54181	Africa	Eastern Africa	AFRO	Kenya	23	KE	KE	KEN	CENTRAL	2528	Murang'a	24763		Kigumo	54181	ADM3	Kigumo	KEN0252854181	2022	184894	22927	50846	105389	Non-endemic	0	Non-endemic	0	Non-endemic	0	Unknown	99	Non-endemic	0	0.56	0.51	1	0.67	0.46	1	0	0	0	0	0	0	Non-endemic	Non-endemic	Not requiring	Not requiring
54182	Africa	Eastern Africa	AFRO	Kenya	23	KE	KE	KEN	CENTRAL	2528	Murang'a	24763		Kiharu	54182	ADM3	Kiharu	KEN0252854182	2022	267244	33138	73492	152329	Non-endemic	0	Non-endemic	0	Non-endemic	0	Moderate prevalence (20%-49%)	7	High prevalence (50% and above)	6	0.48	0.51	0	0.61	0.46	1	0	0	0	2	3	0	Non-endemic	Non-endemic	T1	PZQ+ALB-MBD
54183	Africa	Eastern Africa	AFRO	Kenya	23	KE	KE	KEN	CENTRAL	2528	Murang'a	24763		Maragwa	54183	ADM3	Maragwa	KEN0252854183	2022	225838	28004	62106	128728	Non-endemic	0	Non-endemic	0	Non-endemic	0	Low prevalence (less than 20%)	8	High prevalence (50% and above)	6	0.35	0.51	0	0.62	0.46	1	0	0	0	1	3	0	Non-endemic	Non-endemic	T2	PZQ
54184	Africa	Eastern Africa	AFRO	Kenya	23	KE	KE	KEN	CENTRAL	2528	Murang'a	24763		Mathioya	54184	ADM3	Mathioya	KEN0252854184	2022	131763	16339	36235	75105	Non-endemic	0	Non-endemic	0	Non-endemic	0	Low prevalence (less than 20%)	8	Non-endemic	0	0.39	0.51	0	0.59	0.46	1	0	0	0	1	0	0	Non-endemic	Non-endemic	Not requiring	Not requiring
54185	Africa	Eastern Africa	AFRO	Kenya	23	KE	KE	KEN	NAIROBI	2531	Nairobi	24780		Dagoretti	54185	ADM3	Dagoretti	KEN0253154185	2022	285318	35379	78462	162631	Non-endemic	0	Non-endemic	0	Non-endemic	0	Non-endemic	0	Low prevalence (less than 10%)	10	0.94	0.51	1	0.57	0.46	1	0	0	0	0	1	0	Non-endemic	Non-endemic	T2	PZQ
54186	Africa	Eastern Africa	AFRO	Kenya	23	KE	KE	KEN	NAIROBI	2531	Nairobi	24780		Embakasi Central	54186	ADM3	Embakasi Central	KEN0253154186	2022	239530	29702	65871	136532	Non-endemic	0	Non-endemic	0	Non-endemic	0	Non-endemic	0	Non-endemic	0	1	0.51	1	0.63	0.46	1	0	0	0	0	0	0	Non-endemic	Non-endemic	Not requiring	Not requiring
54187	Africa	Eastern Africa	AFRO	Kenya	23	KE	KE	KEN	NAIROBI	2531	Nairobi	24780		Embakasi East	54187	ADM3	Embakasi East	KEN0253154187	2022	271049	33610	74539	154498	Non-endemic	0	Non-endemic	0	Non-endemic	0	Non-endemic	0	Non-endemic	0	0.99	0.51	1	0.57	0.46	1	0	0	0	0	0	0	Non-endemic	Non-endemic	Not requiring	Not requiring
54188	Africa	Eastern Africa	AFRO	Kenya	23	KE	KE	KEN	NAIROBI	2531	Nairobi	24780		Embakasi North	54188	ADM3	Embakasi North	KEN0253154188	2022	300840	37304	82731	171479	Non-endemic	0	Non-endemic	0	Non-endemic	0	Unknown	99	Low prevalence (less than 10%)	10	1	0.51	1	0.67	0.46	1	0	0	0	0	1	0	Non-endemic	Non-endemic	T2	PZQ
54189	Africa	Eastern Africa	AFRO	Kenya	23	KE	KE	KEN	NAIROBI	2531	Nairobi	24780		Embakasi South	54189	ADM3	Embakasi South	KEN0253154189	2022	235751	29233	64831	134378	Non-endemic	0	Non-endemic	0	Non-endemic	0	Non-endemic	0	Non-endemic	0	1	0.51	1	0.44	0.46	0	0	0	0	0	0	0	Non-endemic	Non-endemic	Not requiring	Not requiring
54190	Africa	Eastern Africa	AFRO	Kenya	23	KE	KE	KEN	NAIROBI	2531	Nairobi	24780		Embakasi West	54190	ADM3	Embakasi West	KEN0253154190	2022	298438	37006	82070	170110	Non-endemic	0	Non-endemic	0	Non-endemic	0	Unknown	99	Low prevalence (less than 10%)	10	1	0.51	1	0.65	0.46	1	0	0	0	0	1	0	Non-endemic	Non-endemic	T2	PZQ
54191	Africa	Eastern Africa	AFRO	Kenya	23	KE	KE	KEN	NAIROBI	2531	Nairobi	24780		Kamukunji	54191	ADM3	Kamukunji	KEN0253154191	2022	253425	31425	69692	144452	Non-endemic	0	Non-endemic	0	Non-endemic	0	Moderate prevalence (20%-49%)	7	Non-endemic	0	1	0.51	1	0.74	0.46	1	0	0	0	2	0	0	Non-endemic	Non-endemic	T3	ALB-MBD
54192	Africa	Eastern Africa	AFRO	Kenya	23	KE	KE	KEN	NAIROBI	2531	Nairobi	24780		Kasarani	54192	ADM3	Kasarani	KEN0253154192	2022	301820	37426	83000	172037	Non-endemic	0	Non-endemic	0	Non-endemic	0	Low prevalence (less than 20%)	8	Low prevalence (less than 10%)	10	0.91	0.51	1	0.63	0.46	1	0	0	0	1	1	0	Non-endemic	Non-endemic	T2	PZQ
54193	Africa	Eastern Africa	AFRO	Kenya	23	KE	KE	KEN	NAIROBI	2531	Nairobi	24780		Kibra	54193	ADM3	Kibra	KEN0253154193	2022	266274	33018	73225	151776	Non-endemic	0	Non-endemic	0	Non-endemic	0	High prevalence (50% and above)	6	Low prevalence (less than 10%)	10	1	0.51	1	0.42	0.46	0	0	0	0	3	1	0	Non-endemic	Non-endemic	T1 / T3	PZQ+ALB-MBD / ALB-MBD
54194	Africa	Eastern Africa	AFRO	Kenya	23	KE	KE	KEN	NAIROBI	2531	Nairobi	24780		Kilimani	54194	ADM3	Kilimani	KEN0253154194	2022	268489	33293	73835	153039	Non-endemic	0	Non-endemic	0	Non-endemic	0	Low prevalence (less than 20%)	8	Low prevalence (less than 10%)	10	0.98	0.51	1	0.57	0.46	1	0	0	0	1	1	0	Non-endemic	Non-endemic	T2	PZQ
54195	Africa	Eastern Africa	AFRO	Kenya	23	KE	KE	KEN	NAIROBI	2531	Nairobi	24780		Langata	54195	ADM3	Langata	KEN0253154195	2022	264378	32783	72704	150696	Non-endemic	0	Non-endemic	0	Non-endemic	0	Non-endemic	0	Low prevalence (less than 10%)	10	0.99	0.51	1	0.52	0.46	1	0	0	0	0	1	0	Non-endemic	Non-endemic	T2	PZQ
54196	Africa	Eastern Africa	AFRO	Kenya	23	KE	KE	KEN	NAIROBI	2531	Nairobi	24780		Makadara	54196	ADM3	Makadara	KEN0253154196	2022	273333	33893	75166	155800	Non-endemic	0	Non-endemic	0	Non-endemic	0	Non-endemic	0	Low prevalence (less than 10%)	10	1	0.51	1	0.54	0.46	1	0	0	0	0	1	0	Non-endemic	Non-endemic	T2	PZQ
54197	Africa	Eastern Africa	AFRO	Kenya	23	KE	KE	KEN	NAIROBI	2531	Nairobi	24780		Mathare	54197	ADM3	Mathare	KEN0253154197	2022	287736	35679	79127	164009	Non-endemic	0	Non-endemic	0	Non-endemic	0	Unknown	99	Moderate prevalence (10%-49%)	9	1	0.51	1	0.74	0.46	1	0	0	0	0	2	0	Non-endemic	Non-endemic	T2	PZQ
54198	Africa	Eastern Africa	AFRO	Kenya	23	KE	KE	KEN	NAIROBI	2531	Nairobi	24780		Roysambu	54198	ADM3	Roysambu	KEN0253154198	2022	267507	33171	73564	152479	Non-endemic	0	Non-endemic	0	Non-endemic	0	Low prevalence (less than 20%)	8	Low prevalence (less than 10%)	10	0.99	0.51	1	0.67	0.46	1	0	0	0	1	1	0	Non-endemic	Non-endemic	T2	PZQ
54199	Africa	Eastern Africa	AFRO	Kenya	23	KE	KE	KEN	NAIROBI	2531	Nairobi	24780		Ruaraka	54199	ADM3	Ruaraka	KEN0253154199	2022	289516	35900	79617	165024	Non-endemic	0	Non-endemic	0	Non-endemic	0	Unknown	99	Non-endemic	0	1	0.51	1	0.68	0.46	1	0	0	0	0	0	0	Non-endemic	Non-endemic	Not requiring	Not requiring
54200	Africa	Eastern Africa	AFRO	Kenya	23	KE	KE	KEN	NAIROBI	2531	Nairobi	24780		Starehe	54200	ADM3	Starehe	KEN0253154200	2022	238723	29602	65649	136072	Non-endemic	0	Non-endemic	0	Non-endemic	0	Non-endemic	0	Low prevalence (less than 10%)	10	1	0.51	1	0.55	0.46	1	0	0	0	0	1	0	Non-endemic	Non-endemic	T2	PZQ
54201	Africa	Eastern Africa	AFRO	Kenya	23	KE	KE	KEN	NAIROBI	2531	Nairobi	24780		Westlands	54201	ADM3	Westlands	KEN0253154201	2022	259264	32149	71298	147780	Non-endemic	0	Non-endemic	0	Non-endemic	0	Low prevalence (less than 20%)	8	Low prevalence (less than 10%)	10	0.97	0.51	1	0.6	0.46	1	0	0	0	1	1	0	Non-endemic	Non-endemic	T2	PZQ
54202	Africa	Eastern Africa	AFRO	Kenya	23	KE	KE	KEN	RIFT VALLEY	2534	Nakuru	24796		Bahati	54202	ADM3	Bahati	KEN0253454202	2022	211799	26263	58245	120725	Non-endemic	0	Non-endemic	0	Non-endemic	0	Non-endemic	0	Non-endemic	0	0.76	0.51	1	0.55	0.46	1	0	0	0	0	0	0	Non-endemic	Non-endemic	Not requiring	Not requiring
54203	Africa	Eastern Africa	AFRO	Kenya	23	KE	KE	KEN	RIFT VALLEY	2534	Nakuru	24796		Emurua Dikirr	54203	ADM3	Emurua Dikirr	KEN0253454203	2022	198346	24595	54545	113057	Non-endemic	0	Non-endemic	0	Non-endemic	0	Moderate prevalence (20%-49%)	7	Non-endemic	0	0.31	0.51	0	0.39	0.46	0	0	0	0	2	0	0	Non-endemic	Non-endemic	T3	ALB-MBD
54204	Africa	Eastern Africa	AFRO	Kenya	23	KE	KE	KEN	RIFT VALLEY	2534	Nakuru	24796		Gilgil	54204	ADM3	Gilgil	KEN0253454204	2022	140539	17427	38648	80107	Non-endemic	0	Non-endemic	0	Non-endemic	0	Low prevalence (less than 20%)	8	Non-endemic	0	0.63	0.51	1	0.62	0.46	1	0	0	0	1	0	0	Non-endemic	Non-endemic	Not requiring	Not requiring
54205	Africa	Eastern Africa	AFRO	Kenya	23	KE	KE	KEN	RIFT VALLEY	2534	Nakuru	24796		Kilgoris	54205	ADM3	Kilgoris	KEN0253454205	2022	159503	19778	43863	90917	Non-endemic	0	Non-endemic	0	Non-endemic	0	Moderate prevalence (20%-49%)	7	Non-endemic	0	0.35	0.51	0	0.24	0.46	0	0	0	0	2	0	0	Non-endemic	Non-endemic	T3	ALB-MBD
54206	Africa	Eastern Africa	AFRO	Kenya	23	KE	KE	KEN	RIFT VALLEY	2534	Nakuru	24796		Kuresoi North	54206	ADM3	Kuresoi North	KEN0253454206	2022	207378	25715	57029	118205	Non-endemic	0	Non-endemic	0	Non-endemic	0	Low prevalence (less than 20%)	8	Non-endemic	0	0.45	0.51	0	0.41	0.46	0	0	0	0	1	0	0	Non-endemic	Non-endemic	Not requiring	Not requiring
54207	Africa	Eastern Africa	AFRO	Kenya	23	KE	KE	KEN	RIFT VALLEY	2534	Nakuru	24796		Kuresoi South	54207	ADM3	Kuresoi South	KEN0253454207	2022	265630	32938	73048	151409	Non-endemic	0	Non-endemic	0	Non-endemic	0	Non-endemic	0	Non-endemic	0	0.36	0.51	0	0.33	0.46	0	0	0	0	0	0	0	Non-endemic	Non-endemic	Not requiring	Not requiring
54208	Africa	Eastern Africa	AFRO	Kenya	23	KE	KE	KEN	RIFT VALLEY	2534	Nakuru	24796		Molo	54208	ADM3	Molo	KEN0253454208	2022	184985	22938	50871	105442	Non-endemic	0	Non-endemic	0	Non-endemic	0	Low prevalence (less than 20%)	8	Non-endemic	0	0.61	0.51	1	0.33	0.46	0	0	0	0	1	0	0	Non-endemic	Non-endemic	Not requiring	Not requiring
54209	Africa	Eastern Africa	AFRO	Kenya	23	KE	KE	KEN	RIFT VALLEY	2534	Nakuru	24796		Naivasha	54209	ADM3	Naivasha	KEN0253454209	2022	171464	21262	47153	97734	Non-endemic	0	Non-endemic	0	Non-endemic	0	Low prevalence (less than 20%)	8	Non-endemic	0	0.79	0.51	1	0.38	0.46	0	0	0	0	1	0	0	Non-endemic	Non-endemic	Not requiring	Not requiring
54210	Africa	Eastern Africa	AFRO	Kenya	23	KE	KE	KEN	RIFT VALLEY	2534	Nakuru	24796		Nakuru Town East	54210	ADM3	Nakuru Town East	KEN0253454210	2022	182214	22595	50109	103862	Non-endemic	0	Non-endemic	0	Non-endemic	0	Unknown	99	Non-endemic	0	0.94	0.51	1	0.37	0.46	0	0	0	0	0	0	0	Non-endemic	Non-endemic	Not requiring	Not requiring
54211	Africa	Eastern Africa	AFRO	Kenya	23	KE	KE	KEN	RIFT VALLEY	2534	Nakuru	24796		Nakuru Town West	54211	ADM3	Nakuru Town West	KEN0253454211	2022	331057	41051	91041	188703	Non-endemic	0	Non-endemic	0	Non-endemic	0	Non-endemic	0	Non-endemic	0	0.94	0.51	1	0.26	0.46	0	0	0	0	0	0	0	Non-endemic	Non-endemic	Not requiring	Not requiring
54212	Africa	Eastern Africa	AFRO	Kenya	23	KE	KE	KEN	RIFT VALLEY	2534	Nakuru	24796		Narok West	54212	ADM3	Narok West	KEN0253454212	2022	271040	33609	74536	154493	Non-endemic	0	Non-endemic	0	Non-endemic	0	Moderate prevalence (20%-49%)	7	Non-endemic	0	0.44	0.51	0	0.35	0.46	0	0	0	0	2	0	0	Non-endemic	Non-endemic	T3	ALB-MBD
54213	Africa	Eastern Africa	AFRO	Kenya	23	KE	KE	KEN	RIFT VALLEY	2534	Nakuru	24796		Njoro	54213	ADM3	Njoro	KEN0253454213	2022	225023	27903	61881	128263	Non-endemic	0	Non-endemic	0	Non-endemic	0	Low prevalence (less than 20%)	8	Non-endemic	0	0.56	0.51	1	0.38	0.46	0	0	0	0	1	0	0	Non-endemic	Non-endemic	Not requiring	Not requiring
54214	Africa	Eastern Africa	AFRO	Kenya	23	KE	KE	KEN	RIFT VALLEY	2534	Nakuru	24796		Rongai	54214	ADM3	Rongai	KEN0253454214	2022	221110	27418	60805	126032	Non-endemic	0	Non-endemic	0	Non-endemic	0	Low prevalence (less than 20%)	8	Non-endemic	0	0.7	0.51	1	0.6	0.46	1	0	0	0	1	0	0	Non-endemic	Non-endemic	Not requiring	Not requiring
54215	Africa	Eastern Africa	AFRO	Kenya	23	KE	KE	KEN	RIFT VALLEY	2534	Nakuru	24796		Subukia	54215	ADM3	Subukia	KEN0253454215	2022	199546	24744	54875	113741	Non-endemic	0	Non-endemic	0	Non-endemic	0	Low prevalence (less than 20%)	8	Non-endemic	0	0.67	0.51	1	0.32	0.46	0	0	0	0	1	0	0	Non-endemic	Non-endemic	Not requiring	Not requiring
54216	Africa	Eastern Africa	AFRO	Kenya	23	KE	KE	KEN	RIFT VALLEY	2534	Nandi	24797		Aldai	54216	ADM3	Aldai	KEN0253454216	2022	273629	33930	75248	155968	Non-endemic	0	Non-endemic	0	Non-endemic	0	Moderate prevalence (20%-49%)	7	Low prevalence (less than 10%)	10	0.4	0.51	0	0.37	0.46	0	0	0	0	2	1	0	Non-endemic	Non-endemic	T1	PZQ+ALB-MBD
54217	Africa	Eastern Africa	AFRO	Kenya	23	KE	KE	KEN	RIFT VALLEY	2534	Nandi	24797		Chesumei	54217	ADM3	Chesumei	KEN0253454217	2022	193102	23945	53103	110068	Non-endemic	0	Non-endemic	0	Non-endemic	0	Low prevalence (less than 20%)	8	Non-endemic	0	0.4	0.51	0	0.55	0.46	1	0	0	0	1	0	0	Non-endemic	Non-endemic	Not requiring	Not requiring
54218	Africa	Eastern Africa	AFRO	Kenya	23	KE	KE	KEN	RIFT VALLEY	2534	Nandi	24797		Emgwen	54218	ADM3	Emgwen	KEN0253454218	2022	141226	17512	38837	80499	Non-endemic	0	Non-endemic	0	Non-endemic	0	Moderate prevalence (20%-49%)	7	Non-endemic	0	0.35	0.51	0	0.4	0.46	0	0	0	0	2	0	0	Non-endemic	Non-endemic	T3	ALB-MBD
54219	Africa	Eastern Africa	AFRO	Kenya	23	KE	KE	KEN	RIFT VALLEY	2534	Nandi	24797		Mosop	54219	ADM3	Mosop	KEN0253454219	2022	222520	27592	61193	126836	Non-endemic	0	Non-endemic	0	Non-endemic	0	Low prevalence (less than 20%)	8	Moderate prevalence (10%-49%)	9	0.4	0.51	0	0.7	0.46	1	0	0	0	1	2	0	Non-endemic	Non-endemic	T2	PZQ
54220	Africa	Eastern Africa	AFRO	Kenya	23	KE	KE	KEN	RIFT VALLEY	2534	Nandi	24797		Nandi Hills	54220	ADM3	Nandi Hills	KEN0253454220	2022	190494	23621	52386	108581	Non-endemic	0	Non-endemic	0	Non-endemic	0	Unknown	99	Non-endemic	0	0.31	0.51	0	0.36	0.46	0	0	0	0	0	0	0	Non-endemic	Non-endemic	Not requiring	Not requiring
54221	Africa	Eastern Africa	AFRO	Kenya	23	KE	KE	KEN	RIFT VALLEY	2534	Nandi	24797		Tinderet	54221	ADM3	Tinderet	KEN0253454221	2022	191158	23704	52568	108960	Non-endemic	0	Non-endemic	0	Non-endemic	0	Unknown	99	Non-endemic	0	0.37	0.51	0	0.34	0.46	0	0	0	0	0	0	0	Non-endemic	Non-endemic	Not requiring	Not requiring
54222	Africa	Eastern Africa	AFRO	Kenya	23	KE	KE	KEN	RIFT VALLEY	2534	Narok	24798		Narok East	54222	ADM3	Narok East	KEN0253454222	2022	148365	18397	40800	84568	Non-endemic	0	Non-endemic	0	Non-endemic	0	Unknown	99	Non-endemic	0	0.35	0.51	0	0.37	0.46	0	0	0	0	0	0	0	Non-endemic	Non-endemic	Not requiring	Not requiring
54223	Africa	Eastern Africa	AFRO	Kenya	23	KE	KE	KEN	RIFT VALLEY	2534	Narok	24798		Narok North	54223	ADM3	Narok North	KEN0253454223	2022	123448	15308	33948	70365	Non-endemic	0	Non-endemic	0	Non-endemic	0	Low prevalence (less than 20%)	8	Non-endemic	0	0.45	0.51	0	0.31	0.46	0	0	0	0	1	0	0	Non-endemic	Non-endemic	Not requiring	Not requiring
54224	Africa	Eastern Africa	AFRO	Kenya	23	KE	KE	KEN	RIFT VALLEY	2534	Narok	24798		Narok South	54224	ADM3	Narok South	KEN0253454224	2022	257230	31897	70738	146621	Non-endemic	0	Non-endemic	0	Non-endemic	0	Moderate prevalence (20%-49%)	7	Non-endemic	0	0.46	0.51	0	0.32	0.46	0	0	0	0	2	0	0	Non-endemic	Non-endemic	T3	ALB-MBD
54225	Africa	Eastern Africa	AFRO	Kenya	23	KE	KE	KEN	NYANZA	2533	Nyamira	24788		Borabu	54225	ADM3	Borabu	KEN0253354225	2022	172887	21438	47544	98546	Non-endemic	0	Non-endemic	0	Non-endemic	0	Low prevalence (less than 20%)	8	Non-endemic	0	0.37	0.51	0	0.52	0.46	1	0	0	0	1	0	0	Non-endemic	Non-endemic	Not requiring	Not requiring
54226	Africa	Eastern Africa	AFRO	Kenya	23	KE	KE	KEN	NYANZA	2533	Nyamira	24788		Kitutu Masaba	54226	ADM3	Kitutu Masaba	KEN0253354226	2022	296499	36766	81537	169004	Non-endemic	0	Non-endemic	0	Non-endemic	0	High prevalence (50% and above)	6	Non-endemic	0	0.63	0.51	1	0.44	0.46	0	0	0	0	3	0	0	Non-endemic	Non-endemic	T3 / T3	ALB-MBD / ALB-MBD
54227	Africa	Eastern Africa	AFRO	Kenya	23	KE	KE	KEN	NYANZA	2533	Nyamira	24788		North Mugirango	54227	ADM3	North Mugirango	KEN0253354227	2022	181781	22541	49990	103615	Non-endemic	0	Non-endemic	0	Non-endemic	0	Unknown	99	Non-endemic	0	0.34	0.51	0	0.57	0.46	1	0	0	0	0	0	0	Non-endemic	Non-endemic	Not requiring	Not requiring
54228	Africa	Eastern Africa	AFRO	Kenya	23	KE	KE	KEN	NYANZA	2533	Nyamira	24788		West Mugirango	54228	ADM3	West Mugirango	KEN0253354228	2022	235709	29228	64820	134354	Non-endemic	0	Non-endemic	0	Non-endemic	0	Low prevalence (less than 20%)	8	Non-endemic	0	0.53	0.51	1	0.5	0.46	1	0	0	0	1	0	0	Non-endemic	Non-endemic	Not requiring	Not requiring
54229	Africa	Eastern Africa	AFRO	Kenya	23	KE	KE	KEN	CENTRAL	2528	Nyandarua	24764		Kinangop	54229	ADM3	Kinangop	KEN0252854229	2022	284457	35273	78226	162141	Non-endemic	0	Non-endemic	0	Non-endemic	0	Low prevalence (less than 20%)	8	Non-endemic	0	0.66	0.51	1	0.48	0.46	1	0	0	0	1	0	0	Non-endemic	Non-endemic	Not requiring	Not requiring
54230	Africa	Eastern Africa	AFRO	Kenya	23	KE	KE	KEN	CENTRAL	2528	Nyandarua	24764		Kipipiri	54230	ADM3	Kipipiri	KEN0252854230	2022	141940	17601	39034	80906	Non-endemic	0	Non-endemic	0	Non-endemic	0	Unknown	99	Non-endemic	0	0.59	0.51	1	0.47	0.46	1	0	0	0	0	0	0	Non-endemic	Non-endemic	Not requiring	Not requiring
54231	Africa	Eastern Africa	AFRO	Kenya	23	KE	KE	KEN	CENTRAL	2528	Nyandarua	24764		Ndaragwa	54231	ADM3	Ndaragwa	KEN0252854231	2022	137087	16999	37699	78140	Non-endemic	0	Non-endemic	0	Non-endemic	0	Low prevalence (less than 20%)	8	Low prevalence (less than 10%)	10	0.47	0.51	0	0.52	0.46	1	0	0	0	1	1	0	Non-endemic	Non-endemic	T2	PZQ
54232	Africa	Eastern Africa	AFRO	Kenya	23	KE	KE	KEN	CENTRAL	2528	Nyandarua	24764		Ol Jorok	54232	ADM3	Ol Jorok	KEN0252854232	2022	141568	17554	38931	80693	Non-endemic	0	Non-endemic	0	Non-endemic	0	Unknown	99	Non-endemic	0	0.53	0.51	1	0.26	0.46	0	0	0	0	0	0	0	Non-endemic	Non-endemic	Not requiring	Not requiring
54233	Africa	Eastern Africa	AFRO	Kenya	23	KE	KE	KEN	CENTRAL	2528	Nyandarua	24764		Ol Kalou	54233	ADM3	Ol Kalou	KEN0252854233	2022	168254	20864	46270	95905	Non-endemic	0	Non-endemic	0	Non-endemic	0	Non-endemic	0	Non-endemic	0	0.69	0.51	1	0.44	0.46	0	0	0	0	0	0	0	Non-endemic	Non-endemic	Not requiring	Not requiring
54234	Africa	Eastern Africa	AFRO	Kenya	23	KE	KE	KEN	CENTRAL	2528	Nyeri	24765		Kieni	54234	ADM3	Kieni	KEN0252854234	2022	259343	32159	71319	147826	Non-endemic	0	Non-endemic	0	Non-endemic	0	Non-endemic	0	Moderate prevalence (10%-49%)	9	0.67	0.51	1	0.44	0.46	0	0	0	0	0	2	0	Non-endemic	Non-endemic	T2	PZQ
54235	Africa	Eastern Africa	AFRO	Kenya	23	KE	KE	KEN	CENTRAL	2528	Nyeri	24765		Mathira	54235	ADM3	Mathira	KEN0252854235	2022	220552	27348	60652	125714	Non-endemic	0	Non-endemic	0	Non-endemic	0	Low prevalence (less than 20%)	8	Moderate prevalence (10%-49%)	9	0.71	0.51	1	0.53	0.46	1	0	0	0	1	2	0	Non-endemic	Non-endemic	T2	PZQ
54236	Africa	Eastern Africa	AFRO	Kenya	23	KE	KE	KEN	CENTRAL	2528	Nyeri	24765		Mukurweni	54236	ADM3	Mukurweni	KEN0252854236	2022	125201	15525	34430	71365	Non-endemic	0	Non-endemic	0	Non-endemic	0	Low prevalence (less than 20%)	8	High prevalence (50% and above)	6	0.37	0.51	0	0.58	0.46	1	0	0	0	1	3	0	Non-endemic	Non-endemic	T2	PZQ
54237	Africa	Eastern Africa	AFRO	Kenya	23	KE	KE	KEN	CENTRAL	2528	Nyeri	24765		Nyeri Town	54237	ADM3	Nyeri Town	KEN0252854237	2022	167276	20742	46001	95347	Non-endemic	0	Non-endemic	0	Non-endemic	0	Low prevalence (less than 20%)	8	Non-endemic	0	0.76	0.51	1	0.57	0.46	1	0	0	0	1	0	0	Non-endemic	Non-endemic	Not requiring	Not requiring
54238	Africa	Eastern Africa	AFRO	Kenya	23	KE	KE	KEN	CENTRAL	2528	Nyeri	24765		Othaya	54238	ADM3	Othaya	KEN0252854238	2022	128379	15919	35304	73176	Non-endemic	0	Non-endemic	0	Non-endemic	0	Low prevalence (less than 20%)	8	Non-endemic	0	0.39	0.51	0	0.69	0.46	1	0	0	0	1	0	0	Non-endemic	Non-endemic	Not requiring	Not requiring
54239	Africa	Eastern Africa	AFRO	Kenya	23	KE	KE	KEN	CENTRAL	2528	Nyeri	24765		Tetu	54239	ADM3	Tetu	KEN0252854239	2022	116941	14501	32159	66656	Non-endemic	0	Non-endemic	0	Non-endemic	0	Low prevalence (less than 20%)	8	Non-endemic	0	0.51	0.51	0	0.54	0.46	1	0	0	0	1	0	0	Non-endemic	Non-endemic	Not requiring	Not requiring
54240	Africa	Eastern Africa	AFRO	Kenya	23	KE	KE	KEN	RIFT VALLEY	2534	Samburu	24799		Samburu East	54240	ADM3	Samburu East	KEN0253454240	2022	87147	10806	23965	49674	Non-endemic	0	Non-endemic	0	Non-endemic	0	Non-endemic	0	Non-endemic	0	0.45	0.51	0	0.34	0.46	0	0	0	0	0	0	0	Non-endemic	Non-endemic	Not requiring	Not requiring
54241	Africa	Eastern Africa	AFRO	Kenya	23	KE	KE	KEN	RIFT VALLEY	2534	Samburu	24799		Samburu North	54241	ADM3	Samburu North	KEN0253454241	2022	121368	15050	33376	69180	Non-endemic	0	Non-endemic	0	Non-endemic	0	Non-endemic	0	Non-endemic	0	0.47	0.51	0	0.32	0.46	0	0	0	0	0	0	0	Non-endemic	Non-endemic	Not requiring	Not requiring
54242	Africa	Eastern Africa	AFRO	Kenya	23	KE	KE	KEN	RIFT VALLEY	2534	Samburu	24799		Samburu West	54242	ADM3	Samburu West	KEN0253454242	2022	122816	15229	33774	70005	Non-endemic	0	Non-endemic	0	Non-endemic	0	Non-endemic	0	Non-endemic	0	0.35	0.51	0	0.31	0.46	0	0	0	0	0	0	0	Non-endemic	Non-endemic	Not requiring	Not requiring
54243	Africa	Eastern Africa	AFRO	Kenya	23	KE	KE	KEN	NYANZA	2533	Siaya	24789		Alego Usonga	54243	ADM3	Alego Usonga	KEN0253354243	2022	277706	34436	76369	158292	Non-endemic	0	Non-endemic	0	Non-endemic	0	Moderate prevalence (20%-49%)	7	High prevalence (50% and above)	6	0.51	0.51	0	0.67	0.46	1	0	0	0	2	3	0	Non-endemic	Non-endemic	T1	PZQ+ALB-MBD
54244	Africa	Eastern Africa	AFRO	Kenya	23	KE	KE	KEN	NYANZA	2533	Siaya	24789		Bondo	54244	ADM3	Bondo	KEN0253354244	2022	232810	28868	64023	132702	Non-endemic	0	Non-endemic	0	Non-endemic	0	High prevalence (50% and above)	6	High prevalence (50% and above)	6	0.36	0.51	0	0.42	0.46	0	0	0	0	3	3	0	Non-endemic	Non-endemic	T1 / T3	PZQ+ALB-MBD / ALB-MBD
54245	Africa	Eastern Africa	AFRO	Kenya	23	KE	KE	KEN	NYANZA	2533	Siaya	24789		Gem	54245	ADM3	Gem	KEN0253354245	2022	238711	29600	65646	136065	Non-endemic	0	Non-endemic	0	Non-endemic	0	High prevalence (50% and above)	6	High prevalence (50% and above)	6	0.35	0.51	0	0.56	0.46	1	0	0	0	3	3	0	Non-endemic	Non-endemic	T1 / T3	PZQ+ALB-MBD / ALB-MBD
54246	Africa	Eastern Africa	AFRO	Kenya	23	KE	KE	KEN	NYANZA	2533	Siaya	24789		Rarieda	54246	ADM3	Rarieda	KEN0253354246	2022	199813	24777	54949	113893	Non-endemic	0	Non-endemic	0	Non-endemic	0	Moderate prevalence (20%-49%)	7	High prevalence (50% and above)	6	0.44	0.51	0	0.38	0.46	0	0	0	0	2	3	0	Non-endemic	Non-endemic	T1	PZQ+ALB-MBD
54247	Africa	Eastern Africa	AFRO	Kenya	23	KE	KE	KEN	NYANZA	2533	Siaya	24789		Ugenya	54247	ADM3	Ugenya	KEN0253354247	2022	161906	20076	44524	92286	Non-endemic	0	Non-endemic	0	Non-endemic	0	Moderate prevalence (20%-49%)	7	High prevalence (50% and above)	6	0.6	0.51	1	0.48	0.46	1	0	0	0	2	3	0	Non-endemic	Non-endemic	T1	PZQ+ALB-MBD
54248	Africa	Eastern Africa	AFRO	Kenya	23	KE	KE	KEN	NYANZA	2533	Siaya	24789		Ugunja	54248	ADM3	Ugunja	KEN0253354248	2022	138404	17162	38061	78890	Non-endemic	0	Non-endemic	0	Non-endemic	0	High prevalence (50% and above)	6	Low prevalence (less than 10%)	10	0.57	0.51	1	0.58	0.46	1	0	0	0	3	1	0	Non-endemic	Non-endemic	T1 / T3	PZQ+ALB-MBD / ALB-MBD
54249	Africa	Eastern Africa	AFRO	Kenya	23	KE	KE	KEN	COAST	2529	Taita Taveta	24770		Mwatate	54249	ADM3	Mwatate	KEN0252954249	2022	102148	12666	28091	58224	Non-endemic	0	Non-endemic	0	Non-endemic	0	Low prevalence (less than 20%)	8	Low prevalence (less than 10%)	10	0.51	0.51	0	0.39	0.46	0	0	0	0	1	1	0	Non-endemic	Non-endemic	T2	PZQ
54250	Africa	Eastern Africa	AFRO	Kenya	23	KE	KE	KEN	COAST	2529	Taita Taveta	24770		Taveta	54250	ADM3	Taveta	KEN0252954250	2022	100368	12446	27601	57210	Endemic (under MDA)	2	Non-endemic	0	Non-endemic	0	Low prevalence (less than 20%)	8	Moderate prevalence (10%-49%)	9	0.55	0.51	1	0.41	0.46	0	1	0	0	1	2	0	Non-endemic	Non-endemic	T2	PZQ
54251	Africa	Eastern Africa	AFRO	Kenya	23	KE	KE	KEN	COAST	2529	Taita Taveta	24770		Voi	54251	ADM3	Voi	KEN0252954251	2022	123856	15358	34060	70598	Non-endemic	0	Non-endemic	0	Non-endemic	0	Low prevalence (less than 20%)	8	High prevalence (50% and above)	6	0.55	0.51	1	0.41	0.46	0	0	0	0	1	3	0	Non-endemic	Non-endemic	T2	PZQ
54252	Africa	Eastern Africa	AFRO	Kenya	23	KE	KE	KEN	COAST	2529	Taita Taveta	24770		Wundanyi	54252	ADM3	Wundanyi	KEN0252954252	2022	85454	10596	23500	48708	Non-endemic	0	Non-endemic	0	Non-endemic	0	Low prevalence (less than 20%)	8	Low prevalence (less than 10%)	10	0.57	0.51	1	0.59	0.46	1	0	0	0	1	1	0	Non-endemic	Non-endemic	T2	PZQ
54253	Africa	Eastern Africa	AFRO	Kenya	23	KE	KE	KEN	COAST	2529	Tana River	24771		Bura	54253	ADM3	Bura	KEN0252954253	2022	122763	15223	33760	69975	Endemic (under MDA)	2	Non-endemic	0	Non-endemic	0	Non-endemic	0	High prevalence (50% and above)	6	0.49	0.51	0	0.36	0.46	0	1	0	0	0	3	0	Non-endemic	Non-endemic	T2	PZQ
54254	Africa	Eastern Africa	AFRO	Kenya	23	KE	KE	KEN	COAST	2529	Tana River	24771		Galole	54254	ADM3	Galole	KEN0252954254	2022	90485	11220	24883	51577	Endemic (under MDA)	2	Non-endemic	0	Non-endemic	0	Low prevalence (less than 20%)	8	High prevalence (50% and above)	6	0.46	0.51	0	0.31	0.46	0	1	0	0	1	3	0	Non-endemic	Non-endemic	T2	PZQ
54255	Africa	Eastern Africa	AFRO	Kenya	23	KE	KE	KEN	COAST	2529	Tana River	24771		Garsen	54255	ADM3	Garsen	KEN0252954255	2022	144165	17876	39645	82174	Endemic (under MDA)	2	Non-endemic	0	Non-endemic	0	Moderate prevalence (20%-49%)	7	High prevalence (50% and above)	6	0.49	0.51	0	0.32	0.46	0	1	0	0	2	3	0	Non-endemic	Non-endemic	T1	PZQ+ALB-MBD
54256	Africa	Eastern Africa	AFRO	Kenya	23	KE	KE	KEN	EASTERN	2530	Tharaka-Nithi	24779		Maara	54256	ADM3	Maara	KEN0253054256	2022	189630	23514	52148	108089	Non-endemic	0	Non-endemic	0	Non-endemic	0	Unknown	99	Moderate prevalence (10%-49%)	9	0.56	0.51	1	0.52	0.46	1	0	0	0	0	2	0	Non-endemic	Non-endemic	T2	PZQ
54257	Africa	Eastern Africa	AFRO	Kenya	23	KE	KE	KEN	EASTERN	2530	Tharaka-Nithi	24779		Nithi	54257	ADM3	Nithi	KEN0253054257	2022	156930	19459	43156	89450	Non-endemic	0	Non-endemic	0	Non-endemic	0	Unknown	99	Moderate prevalence (10%-49%)	9	0.33	0.51	0	0.52	0.46	1	0	0	0	0	2	0	Non-endemic	Non-endemic	T2	PZQ
54258	Africa	Eastern Africa	AFRO	Kenya	23	KE	KE	KEN	EASTERN	2530	Tharaka-Nithi	24779		Tharaka	54258	ADM3	Tharaka	KEN0253054258	2022	192796	23907	53019	109894	Non-endemic	0	Non-endemic	0	Non-endemic	0	Low prevalence (less than 20%)	8	Moderate prevalence (10%-49%)	9	0.39	0.51	0	0.39	0.46	0	0	0	0	1	2	0	Non-endemic	Non-endemic	T2	PZQ
54259	Africa	Eastern Africa	AFRO	Kenya	23	KE	KE	KEN	RIFT VALLEY	2534	Trans Nzoia	24800		Cherangany	54259	ADM3	Cherangany	KEN0253454259	2022	290889	36070	79995	165807	Non-endemic	0	Non-endemic	0	Non-endemic	0	Low prevalence (less than 20%)	8	Low prevalence (less than 10%)	10	0.55	0.51	1	0.32	0.46	0	0	0	0	1	1	0	Non-endemic	Non-endemic	T2	PZQ
54260	Africa	Eastern Africa	AFRO	Kenya	23	KE	KE	KEN	RIFT VALLEY	2534	Trans Nzoia	24800		Endebess	54260	ADM3	Endebess	KEN0253454260	2022	136256	16896	37470	77666	Non-endemic	0	Non-endemic	0	Non-endemic	0	Unknown	99	Low prevalence (less than 10%)	10	0.53	0.51	1	0.53	0.46	1	0	0	0	0	1	0	Non-endemic	Non-endemic	T2	PZQ
54261	Africa	Eastern Africa	AFRO	Kenya	23	KE	KE	KEN	RIFT VALLEY	2534	Trans Nzoia	24800		Kiminini	54261	ADM3	Kiminini	KEN0253454261	2022	281622	34921	77446	160524	Non-endemic	0	Non-endemic	0	Non-endemic	0	Moderate prevalence (20%-49%)	7	Low prevalence (less than 10%)	10	0.82	0.51	1	0.62	0.46	1	0	0	0	2	1	0	Non-endemic	Non-endemic	T1	PZQ+ALB-MBD
54262	Africa	Eastern Africa	AFRO	Kenya	23	KE	KE	KEN	RIFT VALLEY	2534	Trans Nzoia	24800		Kwanza	54262	ADM3	Kwanza	KEN0253454262	2022	247380	30675	68029	141006	Non-endemic	0	Non-endemic	0	Non-endemic	0	Low prevalence (less than 20%)	8	Moderate prevalence (10%-49%)	9	0.57	0.51	1	0.69	0.46	1	0	0	0	1	2	0	Non-endemic	Non-endemic	T2	PZQ
54263	Africa	Eastern Africa	AFRO	Kenya	23	KE	KE	KEN	RIFT VALLEY	2534	Trans Nzoia	24800		Saboti	54263	ADM3	Saboti	KEN0253454263	2022	255752	31713	70332	145779	Non-endemic	0	Non-endemic	0	Non-endemic	0	Low prevalence (less than 20%)	8	Low prevalence (less than 10%)	10	0.66	0.51	1	0.5	0.46	1	0	0	0	1	1	0	Non-endemic	Non-endemic	T2	PZQ
54264	Africa	Eastern Africa	AFRO	Kenya	23	KE	KE	KEN	RIFT VALLEY	2534	Turkana	24801		Loima	54264	ADM3	Loima	KEN0253454264	2022	179031	22200	49234	102048	Non-endemic	0	Non-endemic	0	Non-endemic	0	Low prevalence (less than 20%)	8	Non-endemic	0	0.43	0.51	0	0.37	0.46	0	0	0	0	1	0	0	Non-endemic	Non-endemic	Not requiring	Not requiring
54265	Africa	Eastern Africa	AFRO	Kenya	23	KE	KE	KEN	RIFT VALLEY	2534	Turkana	24801		Turkana Central	54265	ADM3	Turkana Central	KEN0253454265	2022	192615	23884	52969	109791	Non-endemic	0	Non-endemic	0	Non-endemic	0	Low prevalence (less than 20%)	8	Non-endemic	0	0.45	0.51	0	0.39	0.46	0	0	0	0	1	0	0	Non-endemic	Non-endemic	Not requiring	Not requiring
54266	Africa	Eastern Africa	AFRO	Kenya	23	KE	KE	KEN	RIFT VALLEY	2534	Turkana	24801		Turkana East	54266	ADM3	Turkana East	KEN0253454266	2022	135244	16770	37192	77089	Non-endemic	0	Non-endemic	0	Non-endemic	0	Unknown	99	Non-endemic	0	0.41	0.51	0	0.33	0.46	0	0	0	0	0	0	0	Non-endemic	Non-endemic	Not requiring	Not requiring
54267	Africa	Eastern Africa	AFRO	Kenya	23	KE	KE	KEN	RIFT VALLEY	2534	Turkana	24801		Turkana North	54267	ADM3	Turkana North	KEN0253454267	2022	215810	26760	59348	123012	Non-endemic	0	Non-endemic	0	Non-endemic	0	Low prevalence (less than 20%)	8	Non-endemic	0	0.37	0.51	0	0.24	0.46	0	0	0	0	1	0	0	Non-endemic	Non-endemic	Not requiring	Not requiring
54268	Africa	Eastern Africa	AFRO	Kenya	23	KE	KE	KEN	RIFT VALLEY	2534	Turkana	24801		Turkana South	54268	ADM3	Turkana South	KEN0253454268	2022	200439	24854	55121	114251	Non-endemic	0	Non-endemic	0	Non-endemic	0	Non-endemic	0	Non-endemic	0	0.5	0.51	0	0.37	0.46	0	0	0	0	0	0	0	Non-endemic	Non-endemic	Not requiring	Not requiring
54269	Africa	Eastern Africa	AFRO	Kenya	23	KE	KE	KEN	RIFT VALLEY	2534	Turkana	24801		Turkana West	54269	ADM3	Turkana West	KEN0253454269	2022	278396	34521	76559	158686	Non-endemic	0	Non-endemic	0	Non-endemic	0	Non-endemic	0	Non-endemic	0	0.4	0.51	0	0.31	0.46	0	0	0	0	0	0	0	Non-endemic	Non-endemic	Not requiring	Not requiring
54270	Africa	Eastern Africa	AFRO	Kenya	23	KE	KE	KEN	RIFT VALLEY	2534	Uasin Gishu	24802		Ainabkoi	54270	ADM3	Ainabkoi	KEN0253454270	2022	150180	18622	41299	85602	Non-endemic	0	Non-endemic	0	Non-endemic	0	Unknown	99	Non-endemic	0	0.43	0.51	0	0.52	0.46	1	0	0	0	0	0	0	Non-endemic	Non-endemic	Not requiring	Not requiring
54271	Africa	Eastern Africa	AFRO	Kenya	23	KE	KE	KEN	RIFT VALLEY	2534	Uasin Gishu	24802		Kapseret	54271	ADM3	Kapseret	KEN0253454271	2022	196490	24365	54035	111999	Non-endemic	0	Non-endemic	0	Non-endemic	0	Unknown	99	Non-endemic	0	0.75	0.51	1	0.67	0.46	1	0	0	0	0	0	0	Non-endemic	Non-endemic	Not requiring	Not requiring
54272	Africa	Eastern Africa	AFRO	Kenya	23	KE	KE	KEN	RIFT VALLEY	2534	Uasin Gishu	24802		Kesses	54272	ADM3	Kesses	KEN0253454272	2022	181403	22494	49886	103400	Non-endemic	0	Non-endemic	0	Non-endemic	0	Unknown	99	Non-endemic	0	0.55	0.51	1	0.52	0.46	1	0	0	0	0	0	0	Non-endemic	Non-endemic	Not requiring	Not requiring
54273	Africa	Eastern Africa	AFRO	Kenya	23	KE	KE	KEN	RIFT VALLEY	2534	Uasin Gishu	24802		Moiben	54273	ADM3	Moiben	KEN0253454273	2022	225745	27992	62080	128674	Non-endemic	0	Non-endemic	0	Non-endemic	0	Low prevalence (less than 20%)	8	Non-endemic	0	0.65	0.51	1	0.57	0.46	1	0	0	0	1	0	0	Non-endemic	Non-endemic	Not requiring	Not requiring
54274	Africa	Eastern Africa	AFRO	Kenya	23	KE	KE	KEN	RIFT VALLEY	2534	Uasin Gishu	24802		Soy	54274	ADM3	Soy	KEN0253454274	2022	242554	30077	66702	138256	Non-endemic	0	Non-endemic	0	Non-endemic	0	Non-endemic	0	Low prevalence (less than 10%)	10	0.65	0.51	1	0.27	0.46	0	0	0	0	0	1	0	Non-endemic	Non-endemic	T2	PZQ
54275	Africa	Eastern Africa	AFRO	Kenya	23	KE	KE	KEN	RIFT VALLEY	2534	Uasin Gishu	24802		Turbo	54275	ADM3	Turbo	KEN0253454275	2022	304676	37780	83786	173665	Non-endemic	0	Non-endemic	0	Non-endemic	0	Low prevalence (less than 20%)	8	Non-endemic	0	0.66	0.51	1	0.5	0.46	1	0	0	0	1	0	0	Non-endemic	Non-endemic	Not requiring	Not requiring
54276	Africa	Eastern Africa	AFRO	Kenya	23	KE	KE	KEN	WESTERN	2535	Vihiga	24807		Emuhaya	54276	ADM3	Emuhaya	KEN0253554276	2022	133381	16539	36680	76027	Non-endemic	0	Non-endemic	0	Non-endemic	0	High prevalence (50% and above)	6	Low prevalence (less than 10%)	10	0.65	0.51	1	0.64	0.46	1	0	0	0	3	1	0	Non-endemic	Non-endemic	T1 / T3	PZQ+ALB-MBD / ALB-MBD
54277	Africa	Eastern Africa	AFRO	Kenya	23	KE	KE	KEN	WESTERN	2535	Vihiga	24807		Hamisi	54277	ADM3	Hamisi	KEN0253554277	2022	219381	27203	60330	125047	Non-endemic	0	Non-endemic	0	Non-endemic	0	Moderate prevalence (20%-49%)	7	Low prevalence (less than 10%)	10	0.53	0.51	1	0.56	0.46	1	0	0	0	2	1	0	Non-endemic	Non-endemic	T1	PZQ+ALB-MBD
54278	Africa	Eastern Africa	AFRO	Kenya	23	KE	KE	KEN	WESTERN	2535	Vihiga	24807		Luanda	54278	ADM3	Luanda	KEN0253554278	2022	143101	17744	39353	81567	Non-endemic	0	Non-endemic	0	Non-endemic	0	High prevalence (50% and above)	6	Low prevalence (less than 10%)	10	0.58	0.51	1	0.65	0.46	1	0	0	0	3	1	0	Non-endemic	Non-endemic	T1 / T3	PZQ+ALB-MBD / ALB-MBD
54279	Africa	Eastern Africa	AFRO	Kenya	23	KE	KE	KEN	WESTERN	2535	Vihiga	24807		Sabatia	54279	ADM3	Sabatia	KEN0253554279	2022	191070	23693	52544	108910	Non-endemic	0	Non-endemic	0	Non-endemic	0	Unknown	99	Low prevalence (less than 10%)	10	0.59	0.51	1	0.65	0.46	1	0	0	0	0	1	0	Non-endemic	Non-endemic	T2	PZQ
54280	Africa	Eastern Africa	AFRO	Kenya	23	KE	KE	KEN	WESTERN	2535	Vihiga	24807		Vihiga	54280	ADM3	Vihiga	KEN0253554280	2022	135754	16834	37332	77380	Non-endemic	0	Non-endemic	0	Non-endemic	0	Unknown	99	Non-endemic	0	0.57	0.51	1	0.61	0.46	1	0	0	0	0	0	0	Non-endemic	Non-endemic	Not requiring	Not requiring
54281	Africa	Eastern Africa	AFRO	Kenya	23	KE	KE	KEN	NORTH EASTERN	2532	Wajir	24783		Eldas	54281	ADM3	Eldas	KEN0253254281	2022	110813	13741	30474	63164	Non-endemic	0	Non-endemic	0	Non-endemic	0	Unknown	99	High prevalence (50% and above)	6	0.49	0.51	0	0.38	0.46	0	0	0	0	0	3	0	Non-endemic	Non-endemic	T2	PZQ
54282	Africa	Eastern Africa	AFRO	Kenya	23	KE	KE	KEN	NORTH EASTERN	2532	Wajir	24783		Tarbaj	54282	ADM3	Tarbaj	KEN0253254282	2022	152031	18852	41809	86658	Non-endemic	0	Non-endemic	0	Non-endemic	0	Unknown	99	High prevalence (50% and above)	6	0.45	0.51	0	0.39	0.46	0	0	0	0	0	3	0	Non-endemic	Non-endemic	T2	PZQ
54283	Africa	Eastern Africa	AFRO	Kenya	23	KE	KE	KEN	NORTH EASTERN	2532	Wajir	24783		Wajir East	54283	ADM3	Wajir East	KEN0253254283	2022	60482	7500	16632	34475	Non-endemic	0	Non-endemic	0	Non-endemic	0	Non-endemic	0	Moderate prevalence (10%-49%)	9	0.46	0.51	0	0.36	0.46	0	0	0	0	0	2	0	Non-endemic	Non-endemic	T2	PZQ
54284	Africa	Eastern Africa	AFRO	Kenya	23	KE	KE	KEN	NORTH EASTERN	2532	Wajir	24783		Wajir North	54284	ADM3	Wajir North	KEN0253254284	2022	189596	23510	52139	108070	Non-endemic	0	Non-endemic	0	Non-endemic	0	Unknown	99	Moderate prevalence (10%-49%)	9	0.47	0.51	0	0.39	0.46	0	0	0	0	0	2	0	Non-endemic	Non-endemic	T2	PZQ
54285	Africa	Eastern Africa	AFRO	Kenya	23	KE	KE	KEN	NORTH EASTERN	2532	Wajir	24783		Wajir South	54285	ADM3	Wajir South	KEN0253254285	2022	142918	17722	39303	81463	Non-endemic	0	Non-endemic	0	Non-endemic	0	Non-endemic	0	High prevalence (50% and above)	6	0.48	0.51	0	0.39	0.46	0	0	0	0	0	3	0	Non-endemic	Non-endemic	T2	PZQ
54286	Africa	Eastern Africa	AFRO	Kenya	23	KE	KE	KEN	NORTH EASTERN	2532	Wajir	24783		Wajir West	54286	ADM3	Wajir West	KEN0253254286	2022	128089	15883	35224	73011	Non-endemic	0	Non-endemic	0	Non-endemic	0	Unknown	99	High prevalence (50% and above)	6	0.49	0.51	0	0.36	0.46	0	0	0	0	0	3	0	Non-endemic	Non-endemic	T2	PZQ
54287	Africa	Eastern Africa	AFRO	Kenya	23	KE	KE	KEN	RIFT VALLEY	2534	West Pokot	24803		Kacheliba	54287	ADM3	Kacheliba	KEN0253454287	2022	197708	24516	54370	112694	Non-endemic	0	Non-endemic	0	Non-endemic	0	Low prevalence (less than 20%)	8	Non-endemic	0	0.41	0.51	0	0.3	0.46	0	0	0	0	1	0	0	Non-endemic	Non-endemic	Not requiring	Not requiring
54288	Africa	Eastern Africa	AFRO	Kenya	23	KE	KE	KEN	RIFT VALLEY	2534	West Pokot	24803		Kapenguria	54288	ADM3	Kapenguria	KEN0253454288	2022	206402	25594	56760	117649	Non-endemic	0	Non-endemic	0	Non-endemic	0	Low prevalence (less than 20%)	8	Low prevalence (less than 10%)	10	0.51	0.51	0	0.33	0.46	0	0	0	0	1	1	0	Non-endemic	Non-endemic	T2	PZQ
54289	Africa	Eastern Africa	AFRO	Kenya	23	KE	KE	KEN	RIFT VALLEY	2534	West Pokot	24803		Pokot South	54289	ADM3	Pokot South	KEN0253454289	2022	197104	24441	54203	112349	Non-endemic	0	Non-endemic	0	Non-endemic	0	Low prevalence (less than 20%)	8	Low prevalence (less than 10%)	10	0.35	0.51	0	0.41	0.46	0	0	0	0	1	1	0	Non-endemic	Non-endemic	T2	PZQ
54290	Africa	Eastern Africa	AFRO	Kenya	23	KE	KE	KEN	RIFT VALLEY	2534	West Pokot	24803		Sigor	54290	ADM3	Sigor	KEN0253454290	2022	126690	15710	34840	72214	Non-endemic	0	Non-endemic	0	Non-endemic	0	Low prevalence (less than 20%)	8	Low prevalence (less than 10%)	10	0.27	0.51	0	0.31	0.46	0	0	0	0	1	1	0	Non-endemic	Non-endemic	T2	PZQ
54001	Africa	Eastern Africa	AFRO	Kenya	23	KE	KE	KEN	RIFT VALLEY	2534	Baringo	24790		Baringo Central	54001	ADM3	Baringo Central	KEN0253454001	2022	117707	14596	32369	67093	Non-endemic	0	Non-endemic	0	Non-endemic	0	Low prevalence (less than 20%)	8	Moderate prevalence (10%-49%)	9	0.44	0.51	0	0.6	0.46	1	0	0	0	1	2	0	Non-endemic	Non-endemic	T2	PZQ
54002	Africa	Eastern Africa	AFRO	Kenya	23	KE	KE	KEN	RIFT VALLEY	2534	Baringo	24790		Baringo North	54002	ADM3	Baringo North	KEN0253454002	2022	139763	17331	38435	79665	Non-endemic	0	Non-endemic	0	Non-endemic	0	Non-endemic	0	Low prevalence (less than 10%)	10	0.38	0.51	0	0.36	0.46	0	0	0	0	0	1	0	Non-endemic	Non-endemic	T2	PZQ
54003	Africa	Eastern Africa	AFRO	Kenya	23	KE	KE	KEN	RIFT VALLEY	2534	Baringo	24790		Baringo South	54003	ADM3	Baringo South	KEN0253454003	2022	120273	14914	33075	68555	Non-endemic	0	Non-endemic	0	Non-endemic	0	Moderate prevalence (20%-49%)	7	Non-endemic	0	0.31	0.51	0	0.21	0.46	0	0	0	0	2	0	0	Non-endemic	Non-endemic	T3	ALB-MBD
54004	Africa	Eastern Africa	AFRO	Kenya	23	KE	KE	KEN	RIFT VALLEY	2534	Baringo	24790		Eldama Ravine	54004	ADM3	Eldama Ravine	KEN0253454004	2022	156084	19354	42923	88968	Non-endemic	0	Non-endemic	0	Non-endemic	0	Unknown	99	Low prevalence (less than 10%)	10	0.45	0.51	0	0.5	0.46	1	0	0	0	0	1	0	Non-endemic	Non-endemic	T2	PZQ
54005	Africa	Eastern Africa	AFRO	Kenya	23	KE	KE	KEN	RIFT VALLEY	2534	Baringo	24790		Mogotio	54005	ADM3	Mogotio	KEN0253454005	2022	90108	11173	24780	51361	Non-endemic	0	Non-endemic	0	Non-endemic	0	Moderate prevalence (20%-49%)	7	Low prevalence (less than 10%)	10	0.29	0.51	0	0.29	0.46	0	0	0	0	2	1	0	Non-endemic	Non-endemic	T1	PZQ+ALB-MBD
54006	Africa	Eastern Africa	AFRO	Kenya	23	KE	KE	KEN	RIFT VALLEY	2534	Baringo	24790		Tiaty	54006	ADM3	Tiaty	KEN0253454006	2022	197897	24539	54422	112802	Non-endemic	0	Non-endemic	0	Non-endemic	0	Non-endemic	0	Low prevalence (less than 10%)	10	0.46	0.51	0	0.32	0.46	0	0	0	0	0	1	0	Non-endemic	Non-endemic	T2	PZQ
54007	Africa	Eastern Africa	AFRO	Kenya	23	KE	KE	KEN	RIFT VALLEY	2534	Bomet	24791		Bomet Central	54007	ADM3	Bomet Central	KEN0253454007	2022	187605	23263	51591	106935	Non-endemic	0	Non-endemic	0	Non-endemic	0	Moderate prevalence (20%-49%)	7	Non-endemic	0	0.24	0.51	0	0.61	0.46	1	0	0	0	2	0	0	Non-endemic	Non-endemic	T3	ALB-MBD
54008	Africa	Eastern Africa	AFRO	Kenya	23	KE	KE	KEN	RIFT VALLEY	2534	Bomet	24791		Bomet East	54008	ADM3	Bomet East	KEN0253454008	2022	188663	23394	51882	107538	Non-endemic	0	Non-endemic	0	Non-endemic	0	Moderate prevalence (20%-49%)	7	Non-endemic	0	0.23	0.51	0	0.41	0.46	0	0	0	0	2	0	0	Non-endemic	Non-endemic	T3	ALB-MBD
54009	Africa	Eastern Africa	AFRO	Kenya	23	KE	KE	KEN	RIFT VALLEY	2534	Bomet	24791		Chepalungu	54009	ADM3	Chepalungu	KEN0253454009	2022	242473	30067	66680	138210	Non-endemic	0	Non-endemic	0	Non-endemic	0	Low prevalence (less than 20%)	8	Non-endemic	0	0.28	0.51	0	0.46	0.46	0	0	0	0	1	0	0	Non-endemic	Non-endemic	Not requiring	Not requiring
54010	Africa	Eastern Africa	AFRO	Kenya	23	KE	KE	KEN	RIFT VALLEY	2534	Bomet	24791		Konoin	54010	ADM3	Konoin	KEN0253454010	2022	215602	26735	59291	122893	Non-endemic	0	Non-endemic	0	Non-endemic	0	Low prevalence (less than 20%)	8	Non-endemic	0	0.5	0.51	0	0.37	0.46	0	0	0	0	1	0	0	Non-endemic	Non-endemic	Not requiring	Not requiring
54011	Africa	Eastern Africa	AFRO	Kenya	23	KE	KE	KEN	RIFT VALLEY	2534	Bomet	24791		Sotik	54011	ADM3	Sotik	KEN0253454011	2022	248028	30756	68208	141376	Non-endemic	0	Non-endemic	0	Non-endemic	0	Unknown	99	Non-endemic	0	0.36	0.51	0	0.57	0.46	1	0	0	0	0	0	0	Non-endemic	Non-endemic	Not requiring	Not requiring
54012	Africa	Eastern Africa	AFRO	Kenya	23	KE	KE	KEN	WESTERN	2535	Bungoma	24804		Bumula	54012	ADM3	Bumula	KEN0253554012	2022	267354	33152	73522	152392	Non-endemic	0	Non-endemic	0	Non-endemic	0	High prevalence (50% and above)	6	Moderate prevalence (10%-49%)	9	0.55	0.51	1	0.52	0.46	1	0	0	0	3	2	0	Non-endemic	Non-endemic	T1 / T3	PZQ+ALB-MBD / ALB-MBD
54013	Africa	Eastern Africa	AFRO	Kenya	23	KE	KE	KEN	WESTERN	2535	Bungoma	24804		Kabuchai	54013	ADM3	Kabuchai	KEN0253554013	2022	210051	26046	57764	119729	Non-endemic	0	Non-endemic	0	Non-endemic	0	Unknown	99	Moderate prevalence (10%-49%)	9	0.63	0.51	1	0.59	0.46	1	0	0	0	0	2	0	Non-endemic	Non-endemic	T2	PZQ
54014	Africa	Eastern Africa	AFRO	Kenya	23	KE	KE	KEN	WESTERN	2535	Bungoma	24804		Kanduyi	54014	ADM3	Kanduyi	KEN0253554014	2022	335721	41629	92323	191361	Non-endemic	0	Non-endemic	0	Non-endemic	0	Moderate prevalence (20%-49%)	7	Moderate prevalence (10%-49%)	9	0.78	0.51	1	0.56	0.46	1	0	0	0	2	2	0	Non-endemic	Non-endemic	T1	PZQ+ALB-MBD
54015	Africa	Eastern Africa	AFRO	Kenya	23	KE	KE	KEN	WESTERN	2535	Bungoma	24804		Kimilili	54015	ADM3	Kimilili	KEN0253554015	2022	196240	24334	53966	111857	Non-endemic	0	Non-endemic	0	Non-endemic	0	Unknown	99	Moderate prevalence (10%-49%)	9	0.71	0.51	1	0.52	0.46	1	0	0	0	0	2	0	Non-endemic	Non-endemic	T2	PZQ
54016	Africa	Eastern Africa	AFRO	Kenya	23	KE	KE	KEN	WESTERN	2535	Bungoma	24804		Mt. Elgon	54016	ADM3	Mt. Elgon	KEN0253554016	2022	256528	31809	70545	146221	Non-endemic	0	Non-endemic	0	Non-endemic	0	Moderate prevalence (20%-49%)	7	Low prevalence (less than 10%)	10	0.74	0.51	1	0.42	0.46	0	0	0	0	2	1	0	Non-endemic	Non-endemic	T1	PZQ+ALB-MBD
54017	Africa	Eastern Africa	AFRO	Kenya	23	KE	KE	KEN	WESTERN	2535	Bungoma	24804		Sirisia	54017	ADM3	Sirisia	KEN0253554017	2022	152914	18961	42051	87161	Non-endemic	0	Non-endemic	0	Non-endemic	0	Unknown	99	Low prevalence (less than 10%)	10	0.56	0.51	1	0.68	0.46	1	0	0	0	0	1	0	Non-endemic	Non-endemic	T2	PZQ
54018	Africa	Eastern Africa	AFRO	Kenya	23	KE	KE	KEN	WESTERN	2535	Bungoma	24804		Tongaren	54018	ADM3	Tongaren	KEN0253554018	2022	279113	34610	76756	159094	Non-endemic	0	Non-endemic	0	Non-endemic	0	Unknown	99	Moderate prevalence (10%-49%)	9	0.55	0.51	1	0.48	0.46	1	0	0	0	0	2	0	Non-endemic	Non-endemic	T2	PZQ
54019	Africa	Eastern Africa	AFRO	Kenya	23	KE	KE	KEN	WESTERN	2535	Bungoma	24804		Webuye East	54019	ADM3	Webuye East	KEN0253554019	2022	151242	18754	41592	86208	Non-endemic	0	Non-endemic	0	Non-endemic	0	High prevalence (50% and above)	6	High prevalence (50% and above)	6	0.7	0.51	1	0.58	0.46	1	0	0	0	3	3	0	Non-endemic	Non-endemic	T1 / T3	PZQ+ALB-MBD / ALB-MBD
54020	Africa	Eastern Africa	AFRO	Kenya	23	KE	KE	KEN	WESTERN	2535	Bungoma	24804		Webuye West	54020	ADM3	Webuye West	KEN0253554020	2022	189989	23559	52247	108294	Non-endemic	0	Non-endemic	0	Non-endemic	0	High prevalence (50% and above)	6	Moderate prevalence (10%-49%)	9	0.71	0.51	1	0.57	0.46	1	0	0	0	3	2	0	Non-endemic	Non-endemic	T1 / T3	PZQ+ALB-MBD / ALB-MBD
54021	Africa	Eastern Africa	AFRO	Kenya	23	KE	KE	KEN	WESTERN	2535	Busia	24805		Budalangi	54021	ADM3	Budalangi	KEN0253554021	2022	99757	12370	27433	56862	Non-endemic	0	Non-endemic	0	Non-endemic	0	High prevalence (50% and above)	6	High prevalence (50% and above)	6	0.57	0.51	1	0.55	0.46	1	0	0	0	3	3	0	Non-endemic	Non-endemic	T1 / T3	PZQ+ALB-MBD / ALB-MBD
54022	Africa	Eastern Africa	AFRO	Kenya	23	KE	KE	KEN	WESTERN	2535	Busia	24805		Butula	54022	ADM3	Butula	KEN0253554022	2022	181307	22482	49860	103345	Non-endemic	0	Non-endemic	0	Non-endemic	0	Moderate prevalence (20%-49%)	7	Moderate prevalence (10%-49%)	9	0.63	0.51	1	0.51	0.46	1	0	0	0	2	2	0	Non-endemic	Non-endemic	T1	PZQ+ALB-MBD
54023	Africa	Eastern Africa	AFRO	Kenya	23	KE	KE	KEN	WESTERN	2535	Busia	24805		Funyula	54023	ADM3	Funyula	KEN0253554023	2022	139852	17342	38459	79716	Non-endemic	0	Non-endemic	0	Non-endemic	0	High prevalence (50% and above)	6	High prevalence (50% and above)	6	0.6	0.51	1	0.46	0.46	0	0	0	0	3	3	0	Non-endemic	Non-endemic	T1 / T3	PZQ+ALB-MBD / ALB-MBD
54024	Africa	Eastern Africa	AFRO	Kenya	23	KE	KE	KEN	WESTERN	2535	Busia	24805		Matayos	54024	ADM3	Matayos	KEN0253554024	2022	163235	20241	44890	93044	Non-endemic	0	Non-endemic	0	Non-endemic	0	High prevalence (50% and above)	6	Low prevalence (less than 10%)	10	0.61	0.51	1	0.62	0.46	1	0	0	0	3	1	0	Non-endemic	Non-endemic	T1 / T3	PZQ+ALB-MBD / ALB-MBD
54025	Africa	Eastern Africa	AFRO	Kenya	23	KE	KE	KEN	WESTERN	2535	Busia	24805		Nambale	54025	ADM3	Nambale	KEN0253554025	2022	140883	17469	38743	80303	Non-endemic	0	Non-endemic	0	Non-endemic	0	Moderate prevalence (20%-49%)	7	Moderate prevalence (10%-49%)	9	0.61	0.51	1	0.61	0.46	1	0	0	0	2	2	0	Non-endemic	Non-endemic	T1	PZQ+ALB-MBD
54026	Africa	Eastern Africa	AFRO	Kenya	23	KE	KE	KEN	WESTERN	2535	Busia	24805		Teso North	54026	ADM3	Teso North	KEN0253554026	2022	173860	21559	47811	99100	Non-endemic	0	Non-endemic	0	Non-endemic	0	Low prevalence (less than 20%)	8	Moderate prevalence (10%-49%)	9	0.44	0.51	0	0.63	0.46	1	0	0	0	1	2	0	Non-endemic	Non-endemic	T2	PZQ
54027	Africa	Eastern Africa	AFRO	Kenya	23	KE	KE	KEN	WESTERN	2535	Busia	24805		Teso South	54027	ADM3	Teso South	KEN0253554027	2022	203603	25247	55991	116053	Non-endemic	0	Non-endemic	0	Non-endemic	0	Moderate prevalence (20%-49%)	7	Low prevalence (less than 10%)	10	0.58	0.51	1	0.49	0.46	1	0	0	0	2	1	0	Non-endemic	Non-endemic	T1	PZQ+ALB-MBD
54028	Africa	Eastern Africa	AFRO	Kenya	23	KE	KE	KEN	RIFT VALLEY	2534	Elgeyo-Marakwet	24792		Keiyo North	54028	ADM3	Keiyo North	KEN0253454028	2022	108671	13475	29885	61943	Non-endemic	0	Non-endemic	0	Non-endemic	0	Unknown	99	Moderate prevalence (10%-49%)	9	0.52	0.51	1	0.54	0.46	1	0	0	0	0	2	0	Non-endemic	Non-endemic	T2	PZQ
54029	Africa	Eastern Africa	AFRO	Kenya	23	KE	KE	KEN	RIFT VALLEY	2534	Elgeyo-Marakwet	24792		Keiyo South	54029	ADM3	Keiyo South	KEN0253454029	2022	161205	19989	44331	91887	Non-endemic	0	Non-endemic	0	Non-endemic	0	Non-endemic	0	Moderate prevalence (10%-49%)	9	0.4	0.51	0	0.64	0.46	1	0	0	0	0	2	0	Non-endemic	Non-endemic	T2	PZQ
54030	Africa	Eastern Africa	AFRO	Kenya	23	KE	KE	KEN	RIFT VALLEY	2534	Elgeyo-Marakwet	24792		Marakwet East	54030	ADM3	Marakwet East	KEN0253454030	2022	117599	14582	32340	67031	Non-endemic	0	Non-endemic	0	Non-endemic	0	Unknown	99	Low prevalence (less than 10%)	10	0.29	0.51	0	0.22	0.46	0	0	0	0	0	1	0	Non-endemic	Non-endemic	T2	PZQ
54031	Africa	Eastern Africa	AFRO	Kenya	23	KE	KE	KEN	RIFT VALLEY	2534	Elgeyo-Marakwet	24792		Marakwet West	54031	ADM3	Marakwet West	KEN0253454031	2022	161477	20023	44406	92042	Non-endemic	0	Non-endemic	0	Non-endemic	0	Unknown	99	Low prevalence (less than 10%)	10	0.37	0.51	0	0.35	0.46	0	0	0	0	0	1	0	Non-endemic	Non-endemic	T2	PZQ
54032	Africa	Eastern Africa	AFRO	Kenya	23	KE	KE	KEN	EASTERN	2530	Embu	24772		Gachoka	54032	ADM3	Gachoka	KEN0253054032	2022	211905	26276	58274	120786	Non-endemic	0	Non-endemic	0	Non-endemic	0	Low prevalence (less than 20%)	8	High prevalence (50% and above)	6	0.27	0.51	0	0.65	0.46	1	0	0	0	1	3	0	Non-endemic	Non-endemic	T2	PZQ
54033	Africa	Eastern Africa	AFRO	Kenya	23	KE	KE	KEN	EASTERN	2530	Embu	24772		Manyatta	54033	ADM3	Manyatta	KEN0253054033	2022	192653	23889	52980	109812	Non-endemic	0	Non-endemic	0	Non-endemic	0	Unknown	99	High prevalence (50% and above)	6	0.65	0.51	1	0.5	0.46	1	0	0	0	0	3	0	Non-endemic	Non-endemic	T2	PZQ
54034	Africa	Eastern Africa	AFRO	Kenya	23	KE	KE	KEN	EASTERN	2530	Embu	24772		Runyenjes	54034	ADM3	Runyenjes	KEN0253054034	2022	131726	16334	36225	75084	Non-endemic	0	Non-endemic	0	Non-endemic	0	Non-endemic	0	Moderate prevalence (10%-49%)	9	0.52	0.51	1	0.58	0.46	1	0	0	0	0	2	0	Non-endemic	Non-endemic	T2	PZQ
54035	Africa	Eastern Africa	AFRO	Kenya	23	KE	KE	KEN	EASTERN	2530	Embu	24772		Siakago	54035	ADM3	Siakago	KEN0253054035	2022	225478	27959	62006	128523	Non-endemic	0	Non-endemic	0	Non-endemic	0	Unknown	99	Moderate prevalence (10%-49%)	9	0.52	0.51	1	0.8	0.46	1	0	0	0	0	2	0	Non-endemic	Non-endemic	T2	PZQ
54036	Africa	Eastern Africa	AFRO	Kenya	23	KE	KE	KEN	NORTH EASTERN	2532	Garissa	24781		Balambala	54036	ADM3	Balambala	KEN0253254036	2022	91459	11341	25151	52131	Non-endemic	0	Non-endemic	0	Non-endemic	0	Non-endemic	0	Moderate prevalence (10%-49%)	9	0.5	0.51	0	0.38	0.46	0	0	0	0	0	2	0	Non-endemic	Non-endemic	T2	PZQ
54037	Africa	Eastern Africa	AFRO	Kenya	23	KE	KE	KEN	NORTH EASTERN	2532	Garissa	24781		Dadaab	54037	ADM3	Dadaab	KEN0253254037	2022	79225	9824	21787	45158	Non-endemic	0	Non-endemic	0	Non-endemic	0	Non-endemic	0	High prevalence (50% and above)	6	0.51	0.51	1	0.4	0.46	0	0	0	0	0	3	0	Non-endemic	Non-endemic	T2	PZQ
54038	Africa	Eastern Africa	AFRO	Kenya	23	KE	KE	KEN	NORTH EASTERN	2532	Garissa	24781		Dujis	54038	ADM3	Dujis	KEN0253254038	2022	45626	5658	12547	26007	Non-endemic	0	Non-endemic	0	Non-endemic	0	Low prevalence (less than 20%)	8	High prevalence (50% and above)	6	0.48	0.51	0	0.57	0.46	1	0	0	0	1	3	0	Non-endemic	Non-endemic	T2	PZQ
54039	Africa	Eastern Africa	AFRO	Kenya	23	KE	KE	KEN	NORTH EASTERN	2532	Garissa	24781		Fafi	54039	ADM3	Fafi	KEN0253254039	2022	156511	19407	43041	89212	Non-endemic	0	Non-endemic	0	Non-endemic	0	Unknown	99	High prevalence (50% and above)	6	0.49	0.51	0	0.37	0.46	0	0	0	0	0	3	0	Non-endemic	Non-endemic	T2	PZQ
54040	Africa	Eastern Africa	AFRO	Kenya	23	KE	KE	KEN	NORTH EASTERN	2532	Garissa	24781		Ijara	54040	ADM3	Ijara	KEN0253254040	2022	135836	16844	37355	77426	Non-endemic	0	Non-endemic	0	Non-endemic	0	Non-endemic	0	Moderate prevalence (10%-49%)	9	0.4	0.51	0	0.28	0.46	0	0	0	0	0	2	0	Non-endemic	Non-endemic	T2	PZQ
54041	Africa	Eastern Africa	AFRO	Kenya	23	KE	KE	KEN	NORTH EASTERN	2532	Garissa	24781		Lagdera	54041	ADM3	Lagdera	KEN0253254041	2022	123892	15363	34070	70619	Non-endemic	0	Non-endemic	0	Non-endemic	0	Non-endemic	0	High prevalence (50% and above)	6	0.47	0.51	0	0.34	0.46	0	0	0	0	0	3	0	Non-endemic	Non-endemic	T2	PZQ
54042	Africa	Eastern Africa	AFRO	Kenya	23	KE	KE	KEN	NYANZA	2533	Homa Bay	24784		Homa Bay	54042	ADM3	Homa Bay	KEN0253354042	2022	139976	17357	38493	79786	Non-endemic	0	Non-endemic	0	Non-endemic	0	High prevalence (50% and above)	6	Moderate prevalence (10%-49%)	9	0.83	0.51	1	0.34	0.46	0	0	0	0	3	2	0	Non-endemic	Non-endemic	T1 / T3	PZQ+ALB-MBD / ALB-MBD
54043	Africa	Eastern Africa	AFRO	Kenya	23	KE	KE	KEN	NYANZA	2533	Homa Bay	24784		Kabondo Kasipul	54043	ADM3	Kabondo Kasipul	KEN0253354043	2022	160437	19894	44120	91449	Non-endemic	0	Non-endemic	0	Non-endemic	0	Moderate prevalence (20%-49%)	7	Low prevalence (less than 10%)	10	0.34	0.51	0	0.43	0.46	0	0	0	0	2	1	0	Non-endemic	Non-endemic	T1	PZQ+ALB-MBD
54044	Africa	Eastern Africa	AFRO	Kenya	23	KE	KE	KEN	NYANZA	2533	Homa Bay	24784		Karachuonyo	54044	ADM3	Karachuonyo	KEN0253354044	2022	241143	29902	66314	137452	Non-endemic	0	Non-endemic	0	Non-endemic	0	Moderate prevalence (20%-49%)	7	High prevalence (50% and above)	6	0.3	0.51	0	0.53	0.46	1	0	0	0	2	3	0	Non-endemic	Non-endemic	T1	PZQ+ALB-MBD
54045	Africa	Eastern Africa	AFRO	Kenya	23	KE	KE	KEN	NYANZA	2533	Homa Bay	24784		Kasipul	54045	ADM3	Kasipul	KEN0253354045	2022	167427	20761	46042	95433	Non-endemic	0	Non-endemic	0	Non-endemic	0	Moderate prevalence (20%-49%)	7	Moderate prevalence (10%-49%)	9	0.48	0.51	0	0.52	0.46	1	0	0	0	2	2	0	Non-endemic	Non-endemic	T1	PZQ+ALB-MBD
54046	Africa	Eastern Africa	AFRO	Kenya	23	KE	KE	KEN	NYANZA	2533	Homa Bay	24784		Ndhiwa	54046	ADM3	Ndhiwa	KEN0253354046	2022	146351	18147	40246	83420	Non-endemic	0	Non-endemic	0	Non-endemic	0	Moderate prevalence (20%-49%)	7	High prevalence (50% and above)	6	0.33	0.51	0	0.24	0.46	0	0	0	0	2	3	0	Non-endemic	Non-endemic	T1	PZQ+ALB-MBD
54047	Africa	Eastern Africa	AFRO	Kenya	23	KE	KE	KEN	NYANZA	2533	Homa Bay	24784		Rangwe	54047	ADM3	Rangwe	KEN0253354047	2022	165220	20487	45436	94175	Non-endemic	0	Non-endemic	0	Non-endemic	0	Moderate prevalence (20%-49%)	7	Moderate prevalence (10%-49%)	9	0.59	0.51	1	0.31	0.46	0	0	0	0	2	2	0	Non-endemic	Non-endemic	T1	PZQ+ALB-MBD
54048	Africa	Eastern Africa	AFRO	Kenya	23	KE	KE	KEN	NYANZA	2533	Homa Bay	24784		Suba North	54048	ADM3	Suba North	KEN0253354048	2022	257293	31904	70756	146657	Non-endemic	0	Non-endemic	0	Non-endemic	0	Unknown	99	High prevalence (50% and above)	6	0.47	0.51	0	0.21	0.46	0	0	0	0	0	3	0	Non-endemic	Non-endemic	T2	PZQ
54049	Africa	Eastern Africa	AFRO	Kenya	23	KE	KE	KEN	NYANZA	2533	Homa Bay	24784		Suba South	54049	ADM3	Suba South	KEN0253354049	2022	153042	18977	42086	87234	Non-endemic	0	Non-endemic	0	Non-endemic	0	Moderate prevalence (20%-49%)	7	High prevalence (50% and above)	6	0.5	0.51	0	0.31	0.46	0	0	0	0	2	3	0	Non-endemic	Non-endemic	T1	PZQ+ALB-MBD
54050	Africa	Eastern Africa	AFRO	Kenya	23	KE	KE	KEN	EASTERN	2530	Isiolo	24773		Isiolo North	54050	ADM3	Isiolo North	KEN0253054050	2022	221497	27466	60912	126254	Non-endemic	0	Non-endemic	0	Non-endemic	0	Unknown	99	Moderate prevalence (10%-49%)	9	0.38	0.51	0	0.27	0.46	0	0	0	0	0	2	0	Non-endemic	Non-endemic	T2	PZQ
54051	Africa	Eastern Africa	AFRO	Kenya	23	KE	KE	KEN	EASTERN	2530	Isiolo	24773		Isiolo South	54051	ADM3	Isiolo South	KEN0253054051	2022	64015	7938	17604	36489	Non-endemic	0	Non-endemic	0	Non-endemic	0	Unknown	99	Moderate prevalence (10%-49%)	9	0.55	0.51	1	0.35	0.46	0	0	0	0	0	2	0	Non-endemic	Non-endemic	T2	PZQ
54052	Africa	Eastern Africa	AFRO	Kenya	23	KE	KE	KEN	RIFT VALLEY	2534	Kajiado	24793		Kajiado Central	54052	ADM3	Kajiado Central	KEN0253454052	2022	153881	19081	42317	87712	Non-endemic	0	Non-endemic	0	Non-endemic	0	Non-endemic	0	Moderate prevalence (10%-49%)	9	0.57	0.51	1	0.35	0.46	0	0	0	0	0	2	0	Non-endemic	Non-endemic	T2	PZQ
54053	Africa	Eastern Africa	AFRO	Kenya	23	KE	KE	KEN	RIFT VALLEY	2534	Kajiado	24793		Kajiado East	54053	ADM3	Kajiado East	KEN0253454053	2022	199285	24711	54803	113592	Non-endemic	0	Non-endemic	0	Non-endemic	0	Non-endemic	0	Moderate prevalence (10%-49%)	9	0.53	0.51	1	0.43	0.46	0	0	0	0	0	2	0	Non-endemic	Non-endemic	T2	PZQ
54054	Africa	Eastern Africa	AFRO	Kenya	23	KE	KE	KEN	RIFT VALLEY	2534	Kajiado	24793		Kajiado North	54054	ADM3	Kajiado North	KEN0253454054	2022	286914	35577	78901	163541	Non-endemic	0	Non-endemic	0	Non-endemic	0	Unknown	99	Low prevalence (less than 10%)	10	0.94	0.51	1	0.49	0.46	1	0	0	0	0	1	0	Non-endemic	Non-endemic	T2	PZQ
54055	Africa	Eastern Africa	AFRO	Kenya	23	KE	KE	KEN	RIFT VALLEY	2534	Kajiado	24793		Kajiado South	54055	ADM3	Kajiado South	KEN0253454055	2022	202000	25048	55550	115140	Non-endemic	0	Non-endemic	0	Non-endemic	0	Low prevalence (less than 20%)	8	Low prevalence (less than 10%)	10	0.51	0.51	0	0.36	0.46	0	0	0	0	1	1	0	Non-endemic	Non-endemic	T2	PZQ
54056	Africa	Eastern Africa	AFRO	Kenya	23	KE	KE	KEN	RIFT VALLEY	2534	Kajiado	24793		Kajiado West	54056	ADM3	Kajiado West	KEN0253454056	2022	171440	21259	47146	97721	Non-endemic	0	Non-endemic	0	Non-endemic	0	Non-endemic	0	Low prevalence (less than 10%)	10	0.51	0.51	1	0.35	0.46	0	0	0	0	0	1	0	Non-endemic	Non-endemic	T2	PZQ
54057	Africa	Eastern Africa	AFRO	Kenya	23	KE	KE	KEN	WESTERN	2535	Kakamega	24806		Butere	54057	ADM3	Butere	KEN0253554057	2022	208516	25856	57342	118854	Non-endemic	0	Non-endemic	0	Non-endemic	0	Moderate prevalence (20%-49%)	7	Low prevalence (less than 10%)	10	0.62	0.51	1	0.54	0.46	1	0	0	0	2	1	0	Non-endemic	Non-endemic	T1	PZQ+ALB-MBD
54058	Africa	Eastern Africa	AFRO	Kenya	23	KE	KE	KEN	WESTERN	2535	Kakamega	24806		Ikolomani	54058	ADM3	Ikolomani	KEN0253554058	2022	155324	19260	42714	88535	Non-endemic	0	Non-endemic	0	Non-endemic	0	Moderate prevalence (20%-49%)	7	Low prevalence (less than 10%)	10	0.48	0.51	0	0.65	0.46	1	0	0	0	2	1	0	Non-endemic	Non-endemic	T1	PZQ+ALB-MBD
54059	Africa	Eastern Africa	AFRO	Kenya	23	KE	KE	KEN	WESTERN	2535	Kakamega	24806		Khwisero	54059	ADM3	Khwisero	KEN0253554059	2022	153030	18976	42083	87227	Non-endemic	0	Non-endemic	0	Non-endemic	0	Unknown	99	Low prevalence (less than 10%)	10	0.51	0.51	0	0.64	0.46	1	0	0	0	0	1	0	Non-endemic	Non-endemic	T2	PZQ
54060	Africa	Eastern Africa	AFRO	Kenya	23	KE	KE	KEN	WESTERN	2535	Kakamega	24806		Likuyani	54060	ADM3	Likuyani	KEN0253554060	2022	186468	23122	51279	106287	Non-endemic	0	Non-endemic	0	Non-endemic	0	Moderate prevalence (20%-49%)	7	Low prevalence (less than 10%)	10	0.63	0.51	1	0.65	0.46	1	0	0	0	2	1	0	Non-endemic	Non-endemic	T1	PZQ+ALB-MBD
54061	Africa	Eastern Africa	AFRO	Kenya	23	KE	KE	KEN	WESTERN	2535	Kakamega	24806		Lugari	54061	ADM3	Lugari	KEN0253554061	2022	249248	30907	68543	142071	Non-endemic	0	Non-endemic	0	Non-endemic	0	Moderate prevalence (20%-49%)	7	Low prevalence (less than 10%)	10	0.51	0.51	0	0.53	0.46	1	0	0	0	2	1	0	Non-endemic	Non-endemic	T1	PZQ+ALB-MBD
54062	Africa	Eastern Africa	AFRO	Kenya	23	KE	KE	KEN	WESTERN	2535	Kakamega	24806		Lurambi	54062	ADM3	Lurambi	KEN0253554062	2022	230563	28590	63405	131421	Non-endemic	0	Non-endemic	0	Non-endemic	0	Moderate prevalence (20%-49%)	7	Moderate prevalence (10%-49%)	9	0.57	0.51	1	0.67	0.46	1	0	0	0	2	2	0	Non-endemic	Non-endemic	T1	PZQ+ALB-MBD
54063	Africa	Eastern Africa	AFRO	Kenya	23	KE	KE	KEN	WESTERN	2535	Kakamega	24806		Malava	54063	ADM3	Malava	KEN0253554063	2022	305728	37910	84075	174265	Non-endemic	0	Non-endemic	0	Non-endemic	0	Unknown	99	Moderate prevalence (10%-49%)	9	0.52	0.51	1	0.8	0.46	1	0	0	0	0	2	0	Non-endemic	Non-endemic	T2	PZQ
54064	Africa	Eastern Africa	AFRO	Kenya	23	KE	KE	KEN	WESTERN	2535	Kakamega	24806		Matungu	54064	ADM3	Matungu	KEN0253554064	2022	218724	27122	60149	124673	Non-endemic	0	Non-endemic	0	Non-endemic	0	Unknown	99	Moderate prevalence (10%-49%)	9	0.43	0.51	0	0.54	0.46	1	0	0	0	0	2	0	Non-endemic	Non-endemic	T2	PZQ
54065	Africa	Eastern Africa	AFRO	Kenya	23	KE	KE	KEN	WESTERN	2535	Kakamega	24806		Mumias East	54065	ADM3	Mumias East	KEN0253554065	2022	150388	18648	41357	85721	Non-endemic	0	Non-endemic	0	Non-endemic	0	Unknown	99	Moderate prevalence (10%-49%)	9	0.51	0.51	0	0.61	0.46	1	0	0	0	0	2	0	Non-endemic	Non-endemic	T2	PZQ
54066	Africa	Eastern Africa	AFRO	Kenya	23	KE	KE	KEN	WESTERN	2535	Kakamega	24806		Mumias West	54066	ADM3	Mumias West	KEN0253554066	2022	166190	20608	45702	94728	Non-endemic	0	Non-endemic	0	Non-endemic	0	Unknown	99	Moderate prevalence (10%-49%)	9	0.65	0.51	1	0.6	0.46	1	0	0	0	0	2	0	Non-endemic	Non-endemic	T2	PZQ
54067	Africa	Eastern Africa	AFRO	Kenya	23	KE	KE	KEN	WESTERN	2535	Kakamega	24806		Navakholo	54067	ADM3	Navakholo	KEN0253554067	2022	205173	25441	56423	116949	Non-endemic	0	Non-endemic	0	Non-endemic	0	Moderate prevalence (20%-49%)	7	High prevalence (50% and above)	6	0.53	0.51	1	0.59	0.46	1	0	0	0	2	3	0	Non-endemic	Non-endemic	T1	PZQ+ALB-MBD
54068	Africa	Eastern Africa	AFRO	Kenya	23	KE	KE	KEN	WESTERN	2535	Kakamega	24806		Shinyalu	54068	ADM3	Shinyalu	KEN0253554068	2022	236151	29283	64942	134606	Non-endemic	0	Non-endemic	0	Non-endemic	0	Unknown	99	Moderate prevalence (10%-49%)	9	0.38	0.51	0	0.69	0.46	1	0	0	0	0	2	0	Non-endemic	Non-endemic	T2	PZQ
54069	Africa	Eastern Africa	AFRO	Kenya	23	KE	KE	KEN	RIFT VALLEY	2534	Kericho	24794		Ainamoi	54069	ADM3	Ainamoi	KEN0253454069	2022	206527	25609	56795	117720	Non-endemic	0	Non-endemic	0	Non-endemic	0	Moderate prevalence (20%-49%)	7	Non-endemic	0	0.53	0.51	1	0.47	0.46	1	0	0	0	2	0	0	Non-endemic	Non-endemic	T3	ALB-MBD
54070	Africa	Eastern Africa	AFRO	Kenya	23	KE	KE	KEN	RIFT VALLEY	2534	Kericho	24794		Belgut	54070	ADM3	Belgut	KEN0253454070	2022	190146	23578	52290	108383	Non-endemic	0	Non-endemic	0	Non-endemic	0	Moderate prevalence (20%-49%)	7	Non-endemic	0	0.69	0.51	1	0.66	0.46	1	0	0	0	2	0	0	Non-endemic	Non-endemic	T3	ALB-MBD
54071	Africa	Eastern Africa	AFRO	Kenya	23	KE	KE	KEN	RIFT VALLEY	2534	Kericho	24794		Buret	54071	ADM3	Buret	KEN0253454071	2022	247145	30646	67965	140872	Non-endemic	0	Non-endemic	0	Non-endemic	0	Unknown	99	Non-endemic	0	0.26	0.51	0	0.43	0.46	0	0	0	0	0	0	0	Non-endemic	Non-endemic	Not requiring	Not requiring
54072	Africa	Eastern Africa	AFRO	Kenya	23	KE	KE	KEN	RIFT VALLEY	2534	Kericho	24794		Kipkelion East	54072	ADM3	Kipkelion East	KEN0253454072	2022	159996	19840	43999	91198	Non-endemic	0	Non-endemic	0	Non-endemic	0	Unknown	99	Non-endemic	0	0.55	0.51	1	0.46	0.46	1	0	0	0	0	0	0	Non-endemic	Non-endemic	Not requiring	Not requiring
54073	Africa	Eastern Africa	AFRO	Kenya	23	KE	KE	KEN	RIFT VALLEY	2534	Kericho	24794		Kipkelion West	54073	ADM3	Kipkelion West	KEN0253454073	2022	146983	18226	40420	83780	Non-endemic	0	Non-endemic	0	Non-endemic	0	Non-endemic	0	Non-endemic	0	0.41	0.51	0	0.55	0.46	1	0	0	0	0	0	0	Non-endemic	Non-endemic	Not requiring	Not requiring
54074	Africa	Eastern Africa	AFRO	Kenya	23	KE	KE	KEN	RIFT VALLEY	2534	Kericho	24794		Sigowet/Soin	54074	ADM3	Sigowet/Soin	KEN0253454074	2022	155669	19303	42809	88731	Non-endemic	0	Non-endemic	0	Non-endemic	0	Moderate prevalence (20%-49%)	7	Non-endemic	0	0.18	0.51	0	0.31	0.46	0	0	0	0	2	0	0	Non-endemic	Non-endemic	T3	ALB-MBD
54075	Africa	Eastern Africa	AFRO	Kenya	23	KE	KE	KEN	CENTRAL	2528	Kiambu	24761		Gatundu North	54075	ADM3	Gatundu North	KEN0252854075	2022	149844	18581	41207	85411	Non-endemic	0	Non-endemic	0	Non-endemic	0	Unknown	99	Low prevalence (less than 10%)	10	0.8	0.51	1	0.6	0.46	1	0	0	0	0	1	0	Non-endemic	Non-endemic	T2	PZQ
54076	Africa	Eastern Africa	AFRO	Kenya	23	KE	KE	KEN	CENTRAL	2528	Kiambu	24761		Gatundu South	54076	ADM3	Gatundu South	KEN0252854076	2022	170678	21164	46936	97286	Non-endemic	0	Non-endemic	0	Non-endemic	0	Unknown	99	Non-endemic	0	0.58	0.51	1	0.61	0.46	1	0	0	0	0	0	0	Non-endemic	Non-endemic	Not requiring	Not requiring
54077	Africa	Eastern Africa	AFRO	Kenya	23	KE	KE	KEN	CENTRAL	2528	Kiambu	24761		Githunguri	54077	ADM3	Githunguri	KEN0252854077	2022	218890	27142	60195	124768	Non-endemic	0	Non-endemic	0	Non-endemic	0	Low prevalence (less than 20%)	8	Non-endemic	0	0.66	0.51	1	0.62	0.46	1	0	0	0	1	0	0	Non-endemic	Non-endemic	Not requiring	Not requiring
54078	Africa	Eastern Africa	AFRO	Kenya	23	KE	KE	KEN	CENTRAL	2528	Kiambu	24761		Juja	54078	ADM3	Juja	KEN0252854078	2022	175637	21779	48300	100113	Non-endemic	0	Non-endemic	0	Non-endemic	0	Unknown	99	Low prevalence (less than 10%)	10	0.78	0.51	1	0.67	0.46	1	0	0	0	0	1	0	Non-endemic	Non-endemic	T2	PZQ
54079	Africa	Eastern Africa	AFRO	Kenya	23	KE	KE	KEN	CENTRAL	2528	Kiambu	24761		Kabete	54079	ADM3	Kabete	KEN0252854079	2022	208872	25900	57440	119057	Non-endemic	0	Non-endemic	0	Non-endemic	0	Non-endemic	0	Low prevalence (less than 10%)	10	0.88	0.51	1	0.54	0.46	1	0	0	0	0	1	0	Non-endemic	Non-endemic	T2	PZQ
54080	Africa	Eastern Africa	AFRO	Kenya	23	KE	KE	KEN	CENTRAL	2528	Kiambu	24761		Kiambaa	54080	ADM3	Kiambaa	KEN0252854080	2022	216490	26845	59535	123399	Non-endemic	0	Non-endemic	0	Non-endemic	0	Non-endemic	0	Low prevalence (less than 10%)	10	0.86	0.51	1	0.56	0.46	1	0	0	0	0	1	0	Non-endemic	Non-endemic	T2	PZQ
54081	Africa	Eastern Africa	AFRO	Kenya	23	KE	KE	KEN	CENTRAL	2528	Kiambu	24761		Kiambu	54081	ADM3	Kiambu	KEN0252854081	2022	160665	19922	44183	91579	Non-endemic	0	Non-endemic	0	Non-endemic	0	Low prevalence (less than 20%)	8	Low prevalence (less than 10%)	10	0.74	0.51	1	0.42	0.46	0	0	0	0	1	1	0	Non-endemic	Non-endemic	T2	PZQ
54082	Africa	Eastern Africa	AFRO	Kenya	23	KE	KE	KEN	CENTRAL	2528	Kiambu	24761		Kikuyu	54082	ADM3	Kikuyu	KEN0252854082	2022	185269	22973	50949	105603	Non-endemic	0	Non-endemic	0	Non-endemic	0	Low prevalence (less than 20%)	8	Low prevalence (less than 10%)	10	0.85	0.51	1	0.44	0.46	0	0	0	0	1	1	0	Non-endemic	Non-endemic	T2	PZQ
54083	Africa	Eastern Africa	AFRO	Kenya	23	KE	KE	KEN	CENTRAL	2528	Kiambu	24761		Lari	54083	ADM3	Lari	KEN0252854083	2022	183497	22754	50462	104593	Non-endemic	0	Non-endemic	0	Non-endemic	0	Low prevalence (less than 20%)	8	Non-endemic	0	0.67	0.51	1	0.46	0.46	1	0	0	0	1	0	0	Non-endemic	Non-endemic	Not requiring	Not requiring
54084	Africa	Eastern Africa	AFRO	Kenya	23	KE	KE	KEN	CENTRAL	2528	Kiambu	24761		Limuru	54084	ADM3	Limuru	KEN0252854084	2022	194035	24060	53360	110600	Non-endemic	0	Non-endemic	0	Non-endemic	0	Low prevalence (less than 20%)	8	Non-endemic	0	0.92	0.51	1	0.59	0.46	1	0	0	0	1	0	0	Non-endemic	Non-endemic	Not requiring	Not requiring
54085	Africa	Eastern Africa	AFRO	Kenya	23	KE	KE	KEN	CENTRAL	2528	Kiambu	24761		Ruiru	54085	ADM3	Ruiru	KEN0252854085	2022	297243	36858	81742	169429	Non-endemic	0	Non-endemic	0	Non-endemic	0	Unknown	99	Low prevalence (less than 10%)	10	0.81	0.51	1	0.76	0.46	1	0	0	0	0	1	0	Non-endemic	Non-endemic	T2	PZQ
54086	Africa	Eastern Africa	AFRO	Kenya	23	KE	KE	KEN	CENTRAL	2528	Kiambu	24761		Thika Town	54086	ADM3	Thika Town	KEN0252854086	2022	239565	29706	65880	136552	Non-endemic	0	Non-endemic	0	Non-endemic	0	Unknown	99	Low prevalence (less than 10%)	10	0.47	0.51	0	0.55	0.46	1	0	0	0	0	1	0	Non-endemic	Non-endemic	T2	PZQ
54087	Africa	Eastern Africa	AFRO	Kenya	23	KE	KE	KEN	COAST	2529	Kilifi	24766		Ganze	54087	ADM3	Ganze	KEN0252954087	2022	205358	25464	56474	117054	Endemic (under MDA)	2	Non-endemic	0	Non-endemic	0	High prevalence (50% and above)	6	Moderate prevalence (10%-49%)	9	0.55	0.51	1	0.35	0.46	0	1	0	0	3	2	0	Non-endemic	Non-endemic	T1 / T3	PZQ+ALB-MBD / ALB-MBD
54088	Africa	Eastern Africa	AFRO	Kenya	23	KE	KE	KEN	COAST	2529	Kilifi	24766		Kaloleni	54088	ADM3	Kaloleni	KEN0252954088	2022	229498	28458	63112	130814	Endemic (under MDA)	2	Non-endemic	0	Non-endemic	0	Low prevalence (less than 20%)	8	Moderate prevalence (10%-49%)	9	0.42	0.51	0	0.36	0.46	0	1	0	0	1	2	0	Non-endemic	Non-endemic	T2	PZQ
54089	Africa	Eastern Africa	AFRO	Kenya	23	KE	KE	KEN	COAST	2529	Kilifi	24766		Kilifi North	54089	ADM3	Kilifi North	KEN0252954089	2022	300729	37290	82700	171416	Endemic (under MDA)	2	Non-endemic	0	Non-endemic	0	High prevalence (50% and above)	6	Low prevalence (less than 10%)	10	0.65	0.51	1	0.35	0.46	0	1	0	0	3	1	0	Non-endemic	Non-endemic	T1 / T3	PZQ+ALB-MBD / ALB-MBD
54090	Africa	Eastern Africa	AFRO	Kenya	23	KE	KE	KEN	COAST	2529	Kilifi	24766		Kilifi South	54090	ADM3	Kilifi South	KEN0252954090	2022	254277	31530	69926	144938	Endemic (under MDA)	2	Non-endemic	0	Non-endemic	0	High prevalence (50% and above)	6	Moderate prevalence (10%-49%)	9	0.64	0.51	1	0.46	0.46	0	1	0	0	3	2	0	Non-endemic	Non-endemic	T1 / T3	PZQ+ALB-MBD / ALB-MBD
54091	Africa	Eastern Africa	AFRO	Kenya	23	KE	KE	KEN	COAST	2529	Kilifi	24766		Magarini	54091	ADM3	Magarini	KEN0252954091	2022	258374	32038	71053	147273	Endemic (under MDA)	2	Non-endemic	0	Non-endemic	0	Unknown	99	High prevalence (50% and above)	6	0.49	0.51	0	0.31	0.46	0	1	0	0	0	3	0	Non-endemic	Non-endemic	T2	PZQ
54092	Africa	Eastern Africa	AFRO	Kenya	23	KE	KE	KEN	COAST	2529	Kilifi	24766		Malindi	54092	ADM3	Malindi	KEN0252954092	2022	240346	29803	66095	136997	Endemic (under MDA)	2	Non-endemic	0	Non-endemic	0	Unknown	99	Moderate prevalence (10%-49%)	9	0.78	0.51	1	0.36	0.46	0	1	0	0	0	2	0	Non-endemic	Non-endemic	T2	PZQ
54093	Africa	Eastern Africa	AFRO	Kenya	23	KE	KE	KEN	COAST	2529	Kilifi	24766		Rabai	54093	ADM3	Rabai	KEN0252954093	2022	144379	17903	39704	82296	Endemic (under MDA)	2	Non-endemic	0	Non-endemic	0	Moderate prevalence (20%-49%)	7	Moderate prevalence (10%-49%)	9	0.72	0.51	1	0.61	0.46	1	1	0	0	2	2	0	Non-endemic	Non-endemic	T1	PZQ+ALB-MBD
54094	Africa	Eastern Africa	AFRO	Kenya	23	KE	KE	KEN	CENTRAL	2528	Kirinyaga	24762		Gichugu	54094	ADM3	Gichugu	KEN0252854094	2022	185471	22998	51004	105718	Non-endemic	0	Non-endemic	0	Non-endemic	0	Unknown	99	High prevalence (50% and above)	6	0.59	0.51	1	0.45	0.46	0	0	0	0	0	3	0	Non-endemic	Non-endemic	T2	PZQ
54095	Africa	Eastern Africa	AFRO	Kenya	23	KE	KE	KEN	CENTRAL	2528	Kirinyaga	24762		Kirinyaga Central	54095	ADM3	Kirinyaga Central	KEN0252854095	2022	166333	20625	45742	94810	Non-endemic	0	Non-endemic	0	Non-endemic	0	Unknown	99	Moderate prevalence (10%-49%)	9	0.59	0.51	1	0.59	0.46	1	0	0	0	0	2	0	Non-endemic	Non-endemic	T2	PZQ
54096	Africa	Eastern Africa	AFRO	Kenya	23	KE	KE	KEN	CENTRAL	2528	Kirinyaga	24762		Mwea	54096	ADM3	Mwea	KEN0252854096	2022	280732	34811	77201	160017	Non-endemic	0	Non-endemic	0	Non-endemic	0	Low prevalence (less than 20%)	8	High prevalence (50% and above)	6	0.31	0.51	0	0.53	0.46	1	0	0	0	1	3	0	Non-endemic	Non-endemic	T2	PZQ
54097	Africa	Eastern Africa	AFRO	Kenya	23	KE	KE	KEN	CENTRAL	2528	Kirinyaga	24762		Ndia	54097	ADM3	Ndia	KEN0252854097	2022	148032	18356	40709	84378	Non-endemic	0	Non-endemic	0	Non-endemic	0	Low prevalence (less than 20%)	8	Moderate prevalence (10%-49%)	9	0.42	0.51	0	0.56	0.46	1	0	0	0	1	2	0	Non-endemic	Non-endemic	T2	PZQ
54098	Africa	Eastern Africa	AFRO	Kenya	23	KE	KE	KEN	NYANZA	2533	Kisii	24785		Bobasi	54098	ADM3	Bobasi	KEN0253354098	2022	282868	35076	77789	161234	Non-endemic	0	Non-endemic	0	Non-endemic	0	Moderate prevalence (20%-49%)	7	Low prevalence (less than 10%)	10	0.5	0.51	0	0.52	0.46	1	0	0	0	2	1	0	Non-endemic	Non-endemic	T1	PZQ+ALB-MBD
54099	Africa	Eastern Africa	AFRO	Kenya	23	KE	KE	KEN	NYANZA	2533	Kisii	24785		Bomachoge Borabu	54099	ADM3	Bomachoge Borabu	KEN0253354099	2022	159781	19813	43940	91075	Non-endemic	0	Non-endemic	0	Non-endemic	0	Moderate prevalence (20%-49%)	7	Low prevalence (less than 10%)	10	0.68	0.51	1	0.45	0.46	0	0	0	0	2	1	0	Non-endemic	Non-endemic	T1	PZQ+ALB-MBD
54100	Africa	Eastern Africa	AFRO	Kenya	23	KE	KE	KEN	NYANZA	2533	Kisii	24785		Bomachoge Chache	54100	ADM3	Bomachoge Chache	KEN0253354100	2022	139821	17338	38451	79698	Non-endemic	0	Non-endemic	0	Non-endemic	0	Moderate prevalence (20%-49%)	7	Low prevalence (less than 10%)	10	0.82	0.51	1	0.5	0.46	1	0	0	0	2	1	0	Non-endemic	Non-endemic	T1	PZQ+ALB-MBD
54101	Africa	Eastern Africa	AFRO	Kenya	23	KE	KE	KEN	NYANZA	2533	Kisii	24785		Bonchari	54101	ADM3	Bonchari	KEN0253354101	2022	170121	21095	46783	96969	Non-endemic	0	Non-endemic	0	Non-endemic	0	Low prevalence (less than 20%)	8	Low prevalence (less than 10%)	10	0.69	0.51	1	0.56	0.46	1	0	0	0	1	1	0	Non-endemic	Non-endemic	T2	PZQ
54102	Africa	Eastern Africa	AFRO	Kenya	23	KE	KE	KEN	NYANZA	2533	Kisii	24785		Kitutu Chache North	54102	ADM3	Kitutu Chache North	KEN0253354102	2022	155244	19250	42692	88489	Non-endemic	0	Non-endemic	0	Non-endemic	0	Unknown	99	Moderate prevalence (10%-49%)	9	0.57	0.51	1	0.5	0.46	1	0	0	0	0	2	0	Non-endemic	Non-endemic	T2	PZQ
54103	Africa	Eastern Africa	AFRO	Kenya	23	KE	KE	KEN	NYANZA	2533	Kisii	24785		Kitutu Chache South	54103	ADM3	Kitutu Chache South	KEN0253354103	2022	191111	23698	52555	108933	Non-endemic	0	Non-endemic	0	Non-endemic	0	Unknown	99	Moderate prevalence (10%-49%)	9	0.69	0.51	1	0.51	0.46	1	0	0	0	0	2	0	Non-endemic	Non-endemic	T2	PZQ
54104	Africa	Eastern Africa	AFRO	Kenya	23	KE	KE	KEN	NYANZA	2533	Kisii	24785		Nyaribari Chache	54104	ADM3	Nyaribari Chache	KEN0253354104	2022	192640	23887	52976	109805	Non-endemic	0	Non-endemic	0	Non-endemic	0	Low prevalence (less than 20%)	8	Non-endemic	0	0.61	0.51	1	0.59	0.46	1	0	0	0	1	0	0	Non-endemic	Non-endemic	Not requiring	Not requiring
54105	Africa	Eastern Africa	AFRO	Kenya	23	KE	KE	KEN	NYANZA	2533	Kisii	24785		Nyaribari Masaba	54105	ADM3	Nyaribari Masaba	KEN0253354105	2022	181100	22456	49803	103227	Non-endemic	0	Non-endemic	0	Non-endemic	0	Unknown	99	Low prevalence (less than 10%)	10	0.59	0.51	1	0.5	0.46	1	0	0	0	0	1	0	Non-endemic	Non-endemic	T2	PZQ
[truncated: 10 more columns]
